# Supplementary material for: Discovery of a Novel DNMT1 Inhibitor with Improved Efficacy in Treating β‐Thalassemia
Source: Adv Sci (Weinh). 2025 Dec 5;13(11):e13469. doi: 10.1002/advs.202513469 (PMC12931175; doi:10.1002/advs.202513469)
Supplement: Supplementary file 2 — Supporting Table [file ADVS-13-e13469-s002.xls]

## Sheet: gene_data_labeling2 - 副本
Gene	Meth_DMSO	Meth_DMT207	FPKM_DMSO_1	FPKM_DMSO_2	FPKM_DMT207_1	FPKM_DMT207_2	Label
AAAS	0.298141	0.118389	26.5092	25.7484	12.6459	9.79113	methylationnonchanged
AAGAB	0.261709	0.0994912	12.9945	13.5538	7.57708	8.18485	methylationnonchanged
AAMP	0.29637	0.0927771	25.2715	26.9587	32.8838	31.5356	methylationnonchanged
AARS1	0.413434	0.193945	122.849	119.675	56.952	61.8687	methylationnonchanged
AASDHPPT	0.432596	0.151847	17.9382	17.8162	5.58247	6.84916	methylationnonchanged
AATF	0.258234	0.0871303	11.1843	11.0459	5.68701	6.84038	methylationnonchanged
SNORD36A	0.917884	0.147406	8.54473	8.06004	7.48719	6.69292	differentmethylated
BCAP31	0.921058	0.172028	18.4302	17.6724	23.6214	23.6271	differentmethylated
PRPS1	0.942509	0.218219	36.8368	37.9778	9.75235	10.9472	differentmethylated
SELENBP1	0.881613	0.159465	33.7588	36.1471	60.8548	64.4443	differentmethylated
ABCC4	0.306581	0.122267	29.0724	30.7983	15.5065	16.3349	methylationnonchanged
ABCC5	0.307117	0.0904768	16.75	16.8527	7.71901	8.72974	methylationnonchanged
MIR3064	0.932909	0.21109	37.4978	34.9311	25.2964	18.54	differentmethylated
ABCG2	0.292166	0.0976051	11.6438	12.6001	9.64817	11.3029	methylationnonchanged
UBE2A	0.859567	0.143726	29.0575	31.4907	29.2977	26.5341	differentmethylated
ABHD14B	0.110319	0.0360152	7.49196	6.87861	5.67042	6.63268	methylationnonchanged
ABHD17A	0.370064	0.116742	8.59623	10.0278	6.61286	8.0899	methylationnonchanged
ABHD4	0.245035	0.0936722	7.62004	9.82117	25.8049	27.0396	methylationnonchanged
ABHD5	0.193719	0.0598859	20.7175	21.6516	16.4858	16.6852	methylationnonchanged
ABI1	0.20051	0.0554802	12.5974	12.2325	8.42284	8.61999	methylationnonchanged
ABRACL	0.0315334	0.0214806	11.9123	8.28328	7.20274	9.6414	methylationnonchanged
ABTB1	0.338748	0.100182	5.77765	5.4792	21.5536	22.5237	methylationnonchanged
ACAA2	0.286108	0.0991798	30.2266	30.1834	15.6679	17.4908	methylationnonchanged
ACAD9	0.141757	0.073337	13.1162	12.0997	6.03149	7.06242	methylationnonchanged
ACADM	0.179637	0.093611	20.0589	21.853	7.06699	10.5236	methylationnonchanged
ACADS	0.126473	0.0636346	15.8926	14.0082	13.2403	11.7467	methylationnonchanged
NAA10	0.886047	0.174489	14.5163	12.9257	7.8191	9.14644	differentmethylated
ACAP2	0.444685	0.179746	12.8094	12.8061	12.9505	13.2944	methylationnonchanged
ACAT1	0.368633	0.145614	81.2665	82.1849	62.9013	64.2777	methylationnonchanged
ACBD6	0.363846	0.129768	15.8286	17.3705	12.9469	11.0577	methylationnonchanged
ACHE	0.15859	0.0455877	20.7399	20.9378	22.3409	24.0373	methylationnonchanged
PGK1	0.886333	0.176603	14.444	14.0908	6.25707	8.08899	differentmethylated
ACKR1	0.132328	0.0682391	8.06235	8.93638	18.6114	14.7064	methylationnonchanged
ACLY	0.266962	0.0797747	26.7001	27.0598	5.28746	6.20295	methylationnonchanged
ACO2	0.223584	0.0788159	36.3882	35.6387	17.6385	19.6978	methylationnonchanged
ACOT8	0.238037	0.0837667	8.12705	6.74851	8.00958	8.464	methylationnonchanged
ACP1	0.103991	0.0439119	52.7984	52.5925	36.391	38.1071	methylationnonchanged
ACSL1	0.387264	0.112684	9.52701	10.5772	9.22477	10.068	methylationnonchanged
ACSL3	0.219277	0.0844494	15.6154	15.8801	7.39455	7.13319	methylationnonchanged
PDHA1	0.938775	0.233741	19.7707	20.9084	15.2754	13.0285	differentmethylated
HCFC1	0.926555	0.222753	22.5346	23.0757	7.63794	8.55174	differentmethylated
ACSS1	0.406364	0.145402	33.5548	32.034	14.5361	13.8935	methylationnonchanged
ACTB	0.0889289	0.0438332	987.971	966.277	1282.03	1233.46	methylationnonchanged
ACTG1	0.0641379	0.0355691	83.8201	82.662	196.181	205.595	methylationnonchanged
SNORA67	0.855257	0.158782	9.80476	9.9896	6.47982	7.13083	differentmethylated
ACTN4	0.414715	0.120286	25.5273	24.3185	8.44949	9.33645	methylationnonchanged
ACTR10	0.482242	0.195574	23.8141	23.4551	23.7652	22.4896	methylationnonchanged
ACTR1A	0.412551	0.157649	26.0243	24.0681	26.8931	30.3588	methylationnonchanged
ACTR2	0.0295345	0.0389231	56.4968	55.8005	17.0811	21.98	methylationnonchanged
ACTR3	0.362578	0.172631	37.702	38.862	32.9617	37.8793	methylationnonchanged
ACY1	0.367071	0.0948096	6.41494	6.35713	10.3218	15.4977	methylationnonchanged
ADA	0.234762	0.0912726	37.6296	39.4033	5.6328	5.80965	methylationnonchanged
ADAM17	0.233052	0.0816319	7.40135	6.89759	10.2234	10.959	methylationnonchanged
ADAR	0.160078	0.0592956	26.6816	27.6286	14.1936	16.6543	methylationnonchanged
ADD1	0.418018	0.12872	49.8966	46.7525	21.1807	27.9082	methylationnonchanged
ADD2	0.26422	0.0764566	47.506	46.7042	11.4613	13.2667	methylationnonchanged
ADIPOR1	0.0932227	0.06066	59.6991	62.9488	108.215	114.791	methylationnonchanged
EIF3C	0.913379	0.22308	23.4857	23.6177	9.59155	6.93709	differentmethylated
ADNP	0.324804	0.115393	14.7638	14.0628	6.66963	8.4127	methylationnonchanged
ADNP2	0.442807	0.15386	9.11385	8.28001	8.22049	7.86975	methylationnonchanged
ADRM1	0.11963	0.04082	51.7724	48.6047	43.8683	46.7516	methylationnonchanged
AEN	0.294467	0.111159	24.497	25.3499	31.6308	35.5787	methylationnonchanged
AFF1	0.160329	0.0725081	23.163	23.7206	14.7598	15.1741	methylationnonchanged
MIR5047	0.939555	0.249273	34.5132	33.55	7.24416	15.1486	differentmethylated
AFG3L2	0.386315	0.116018	39.661	40.3972	31.593	29.8842	methylationnonchanged
AFTPH	0.142931	0.0508871	12.5313	12.2559	12.186	12.1464	methylationnonchanged
AGFG1	0.406641	0.139972	9.11176	9.23258	7.5806	9.30142	methylationnonchanged
ALAS2	0.853494	0.174561	570.881	590.12	758.153	763.52	differentmethylated
SNORD141B	0.821958	0.14566	11.3182	13.667	5.17284	6.39547	differentmethylated
AGTPBP1	0.380733	0.112588	8.57177	8.29527	6.99151	7.54393	methylationnonchanged
AGTRAP	0.390402	0.0973503	10.5524	8.34163	8.77174	7.49331	methylationnonchanged
AHSA1	0.324682	0.109058	36.9053	37.6093	39.2417	45.491	methylationnonchanged
ACSL4	0.895076	0.225894	13.2298	12.7705	5.58897	6.90666	differentmethylated
AIDA	0.194659	0.0809604	41.2063	42.1196	25.2722	29.3206	methylationnonchanged
AIFM1	0.312445	0.137229	10.4139	12.579	6.65329	6.69079	methylationnonchanged
AIMP1	0.286373	0.119249	12.71	12.6254	9.57329	9.39456	methylationnonchanged
AIMP2	0.0400947	0.0297392	9.11213	7.85714	8.95599	8.02845	methylationnonchanged
IRAK1	0.785883	0.12125	18.8841	18.5481	25.1892	26.101	differentmethylated
AK6	0.0363075	0.0263305	6.41164	6.20801	5.51533	5.98569	methylationnonchanged
AKAP8	0.174755	0.0808594	7.70496	8.04052	5.92515	5.04881	methylationnonchanged
AKAP8L	0.156384	0.0531482	40.4157	38.9355	48.2458	37.1576	methylationnonchanged
AKIRIN1	0.0575768	0.0261434	15.3692	15.5173	7.02731	10.6569	methylationnonchanged
AKIRIN2	0.0544865	0.0342722	14.2043	13.5003	19.8913	18.3974	methylationnonchanged
PRPS2	0.951136	0.288983	21.7448	22.2364	8.86503	8.45526	differentmethylated
NSD2	0.919923	0.259133	23.5178	23.5523	5.98305	7.88587	differentmethylated
AKT1	0.346593	0.132007	20.9049	21.2097	12.8134	12.045	methylationnonchanged
AKT1S1	0.283566	0.0739574	8.8729	8.48273	23.0458	22.3408	methylationnonchanged
HBBP1	0.864242	0.203854	32.6047	34.1942	152.795	137.495	differentmethylated
ALAD	0.332389	0.101962	87.3562	90.6393	36.5472	42.997	methylationnonchanged
ALAS1	0.403612	0.142292	10.1416	8.58064	10.3473	10.8798	methylationnonchanged
RPL39	0.776366	0.123997	623.448	598.258	642.899	529.823	differentmethylated
ALDH16A1	0.354061	0.106866	10.8359	9.85356	5.82059	7.24952	methylationnonchanged
ALDH1A1	0.312631	0.117542	66.4458	60.9324	19.3878	22.5065	methylationnonchanged
MOSPD1	0.895857	0.243668	28.9312	27.0834	25.2747	26.7508	differentmethylated
ALDH5A1	0.352862	0.117149	12.392	11.8346	6.59702	5.80158	methylationnonchanged
RBBP7	0.923111	0.272105	63.7252	65.4915	27.5442	25.7206	differentmethylated
ALDOA	0.229874	0.0791361	62.5004	54.9656	60.6044	63.7697	methylationnonchanged
ALG5	0.11078	0.0504519	5.98016	7.88613	6.84133	6.92913	methylationnonchanged
ALKBH5	0.318761	0.0920709	25.9597	27.6248	22.5108	24.4258	methylationnonchanged
ALKBH6	0.0710496	0.0427258	6.15929	7.38064	6.35594	6.86345	methylationnonchanged
ALYREF	0.260444	0.0929332	96.1451	90.8974	72.5622	65.4404	methylationnonchanged
AMD1	0.299687	0.0941613	30.3006	31.094	11.997	13.8101	methylationnonchanged
PRG2	0.827344	0.179398	12.1568	12.4654	49.8544	49.3119	differentmethylated
AMMECR1	0.390206	0.131546	66.9991	69.7445	12.6824	14.1081	methylationnonchanged
AMZ2	0.212464	0.0640328	8.69484	8.04623	5.67424	6.55299	methylationnonchanged
ANAPC11	0.157244	0.0650453	28.9042	27.0917	23.7913	23.4926	methylationnonchanged
ANAPC13	0.149203	0.0648154	15.6957	15.0775	12.5725	12.8957	methylationnonchanged
ANAPC15	0.13825	0.0703377	8.1072	8.57066	7.11648	6.5699	methylationnonchanged
ANAPC16	0.339413	0.11564	17.5392	17.8923	22.1982	21.6271	methylationnonchanged
SLC6A8	0.794115	0.14695	74.6561	76.7939	62.8704	69.4512	differentmethylated
USP9X	0.933777	0.287937	27.5274	29.1814	10.4098	12.0133	differentmethylated
TMCO3	0.888389	0.244297	11.7438	11.6597	6.81777	7.12699	differentmethylated
HUWE1	0.880158	0.24003	14.8665	15.3457	5.00389	6.61606	differentmethylated
PRDX4	0.785139	0.147686	15.755	13.7458	11.5957	11.8952	differentmethylated
ANKLE1	0.171647	0.0601891	35.3633	37.4205	20.2457	21.7729	methylationnonchanged
TIMP1	0.911432	0.279327	38.3899	33.6796	63.9377	50.2242	differentmethylated
KRT10	0.838097	0.214778	7.08687	5.79096	9.22904	8.45572	differentmethylated
ANKRD17	0.427701	0.169055	10.4349	10.1845	5.22677	5.74698	methylationnonchanged
ANKRD27	0.335155	0.112698	12.1753	11.9805	8.64948	7.64525	methylationnonchanged
ANKRD52	0.327076	0.104989	12.6235	11.8416	8.51706	10.8941	methylationnonchanged
ANKRD9	0.0734681	0.0402338	9.01596	10.1718	14.8455	13.5138	methylationnonchanged
ANKH	0.93715	0.316013	17.5301	18.0541	6.80744	7.73351	differentmethylated
ANP32A	0.305424	0.0866503	78.1652	78.4341	22.7947	24.9474	methylationnonchanged
ANP32B	0.0442141	0.0386025	644.528	643.485	745.563	690.309	methylationnonchanged
ANP32E	0.164157	0.0631506	96.4887	104.764	36.9591	37.9851	methylationnonchanged
GDI1	0.926746	0.305849	15.2195	14.9465	19.5463	16.2704	differentmethylated
ANXA2	0.161228	0.0617369	5.96812	5.5161	15.7686	17.7695	methylationnonchanged
ANXA7	0.35867	0.1069	37.4109	37.5919	38.2163	46.8948	methylationnonchanged
KIAA0232	0.779899	0.165944	17.2365	16.9131	10.963	14.0358	differentmethylated
AP1G1	0.320945	0.110645	11.1595	11.4677	6.75744	6.6446	methylationnonchanged
AP2A1	0.425734	0.162671	50.4934	54.8653	28.0433	33.9901	methylationnonchanged
AP2B1	0.270053	0.0899752	99.9005	98.5265	41.6295	46.3619	methylationnonchanged
AP2M1	0.274588	0.0916126	128.132	138.456	74.6139	84.3841	methylationnonchanged
AP2S1	0.38132	0.124042	58.6865	60.7606	69.0365	63.7364	methylationnonchanged
MAGED2	0.91667	0.303059	20.7062	21.4327	13.7659	13.9039	differentmethylated
AP3S1	0.237637	0.0808253	14.6651	13.7466	19.5548	21.04	methylationnonchanged
APEH	0.234794	0.0714487	49.0273	49.5149	18.2974	19.4905	methylationnonchanged
APEX1	0.0282419	0.0306984	89.0869	83.4961	34.3134	38.7399	methylationnonchanged
APEX2	0.0410807	0.0418676	16.4094	18.4094	10.3877	12.1581	methylationnonchanged
APH1A	0.142656	0.0572428	17.5349	17.4946	5.49086	7.21018	methylationnonchanged
API5	0.354949	0.123272	40.1433	41.7598	13.117	14.1912	methylationnonchanged
APIP	0.0292664	0.0287477	15.2998	14.7356	5.88291	7.56536	methylationnonchanged
APLNR	0.194965	0.0779186	5.07042	5.1023	5.89789	6.57273	methylationnonchanged
APLP2	0.273044	0.105687	88.7406	86.5869	40.1241	50.1379	methylationnonchanged
APMAP	0.0404741	0.0375988	13.5498	14.538	6.68351	7.67845	methylationnonchanged
APOBEC3B	0.15262	0.0433012	40.0598	40.5132	13.2149	13.9735	methylationnonchanged
APOBEC3C	0.271005	0.0583734	58.8536	57.4805	12.522	15.8211	methylationnonchanged
APOC1	0.114073	0.0536946	22.3349	22.5305	9.32511	6.48194	methylationnonchanged
BGLT3	0.807925	0.195512	16.7968	13.6445	62.3352	53.255	differentmethylated
APOL2	0.283738	0.136479	9.2908	7.78471	15.107	14.6795	methylationnonchanged
IDH3G	0.929667	0.317413	18.1103	22.1717	10.9507	11.0942	differentmethylated
GIGYF1	0.873924	0.261719	12.3269	12.5609	7.71508	6.84585	differentmethylated
MLXIP	0.821037	0.213749	13.421	12.6948	7.25102	7.29141	differentmethylated
APRT	0.113777	0.0540001	29.5009	30.5907	16.1531	13.2835	methylationnonchanged
APTX	0.270019	0.0806222	7.45981	8.88835	6.1938	5.7512	methylationnonchanged
EBP	0.893425	0.286829	13.3841	14.0612	9.21512	10.7491	differentmethylated
AQP3	0.281426	0.104362	23.4357	23.819	17.0669	18.2973	methylationnonchanged
HNRNPA1P10	0.902704	0.296353	33.25	30.93	8.37478	9.15989	differentmethylated
ARCN1	0.075275	0.0429591	18.5356	18.5768	13.8412	14.405	methylationnonchanged
AREL1	0.355614	0.108599	18.7248	19.4758	5.87814	7.10777	methylationnonchanged
ARF1	0.105073	0.0477146	107.777	102.313	154.8	148.876	methylationnonchanged
ARF4	0.0217998	0.0219313	100.195	110.684	231.623	218.52	methylationnonchanged
ARF5	0.111311	0.0581774	43.7096	41.9669	47.651	44.4911	methylationnonchanged
ARF6	0.0432828	0.0367538	52.2652	52.2821	35.6904	32.3386	methylationnonchanged
ARFGAP1	0.272867	0.0927776	7.66481	7.07463	5.78994	6.11153	methylationnonchanged
ARFGAP2	0.121801	0.0432705	24.7983	23.8982	20.1568	19.3406	methylationnonchanged
KDM3B	0.810563	0.20496	19.8763	20.7208	9.19813	8.79347	differentmethylated
ARFRP1	0.235698	0.0733167	7.58001	7.34126	6.59298	5.83169	methylationnonchanged
PPP1R9B	0.786115	0.183713	29.03	27.9885	29.1804	32.1593	differentmethylated
ARG2	0.24989	0.0777467	7.33901	7.37304	47.7443	48.7656	methylationnonchanged
ARGLU1	0.23875	0.103631	15.4691	15.696	9.14096	7.20574	methylationnonchanged
ARHGDIA	0.071292	0.0405468	19.8771	18.5358	39.1248	36.0132	methylationnonchanged
ARHGDIB	0.369038	0.103532	11.0557	10.1129	29.9362	35.3238	methylationnonchanged
PDZK1IP1	0.755862	0.154278	5.95366	5.30195	317.467	314.236	differentmethylated
FOXO4	0.671825	0.0741453	15.7959	17.8761	27.5589	28.6168	differentmethylated
MED13L	0.822098	0.225466	11.7743	12.4673	9.94586	9.81347	differentmethylated
UQCRHL	0.845591	0.249006	10.8498	8.95467	8.96086	10.4853	differentmethylated
ARL14EP	0.496252	0.199957	7.32046	6.45805	5.95454	5.7005	methylationnonchanged
ARL2	0.23292	0.112503	17.2516	16.3292	7.22447	10.6299	methylationnonchanged
ARL2BP	0.0532366	0.0380559	31.9765	33.4018	34.3651	39.9401	methylationnonchanged
ARL4A	0.0691857	0.0343951	31.7004	33.9101	43.1576	42.7022	methylationnonchanged
ARL5A	0.219378	0.0673188	13.7801	14.4698	7.47271	7.03169	methylationnonchanged
ARL6IP1	0.147548	0.0643245	262.605	259.553	180.856	187.389	methylationnonchanged
ARL6IP4	0.120416	0.0625253	25.9277	27.3009	35.134	33.0856	methylationnonchanged
ARL6IP5	0.0387284	0.0236649	32.3628	32.1993	21.907	24.4271	methylationnonchanged
ARL8B	0.322738	0.145925	28.6184	27.7771	53.1145	51.9973	methylationnonchanged
ARMC1	0.060417	0.0477826	24.7518	23.7161	8.38477	7.97086	methylationnonchanged
ARMC8	0.355942	0.12864	14.3083	14.1849	5.45571	5.73363	methylationnonchanged
MTA1	0.85485	0.258707	15.6859	16.3882	5.48749	6.30996	differentmethylated
ARPC1B	0.370655	0.124203	15.9076	14.4352	13.8883	12.5309	methylationnonchanged
CDC42EP1	0.734866	0.138845	6.562	6.07441	6.14921	6.97186	differentmethylated
FMR1	0.933886	0.339562	8.3782	9.04458	7.27586	7.22483	differentmethylated
ARPC4	0.121898	0.0572935	29.4413	27.8772	28.2356	29.416	methylationnonchanged
ARPC5	0.0312434	0.0340324	7.70197	7.71433	7.59609	7.71196	methylationnonchanged
ARPC5L	0.319937	0.103348	7.22138	6.80547	8.84307	8.47946	methylationnonchanged
ARPP19	0.320127	0.124541	11.8358	13.7289	6.58291	7.1234	methylationnonchanged
RPL21P28	0.946939	0.353436	13.5209	14.0221	19.3568	10.5954	differentmethylated
ARRDC2	0.247036	0.100729	22.4216	22.3138	105.939	100.726	methylationnonchanged
ARRDC3	0.285272	0.0895258	17.3933	17.0542	29.3578	29.501	methylationnonchanged
ARRDC4	0.0329485	0.0281635	10.6367	10.0953	15.2958	16.2242	methylationnonchanged
SPTA1	0.769357	0.176734	146.121	153.457	39.7359	44.4459	differentmethylated
ARV1	0.154957	0.0815352	30.2015	28.6054	10.5903	9.97206	methylationnonchanged
ASAH1	0.245262	0.103883	23.3069	24.7101	28.9723	29.621	methylationnonchanged
TRIM10	0.801499	0.211587	8.45381	8.5396	5.48547	6.81141	differentmethylated
ASB1	0.325608	0.129167	8.43372	8.0767	7.29945	7.00481	methylationnonchanged
ASB8	0.205739	0.0904044	12.9795	11.6403	10.0159	9.83233	methylationnonchanged
CHD4	0.891343	0.302354	34.7156	36.4	7.61063	9.76598	differentmethylated
ASF1A	0.035484	0.0278802	42.6991	41.5191	36.7604	40.6487	methylationnonchanged
ASF1B	0.0231942	0.0270462	46.0384	43.9389	16.1988	18.7784	methylationnonchanged
GTF2F2	0.778467	0.190189	15.7303	16.9498	10.2331	9.54819	differentmethylated
ASNS	0.289661	0.0903613	73.1072	71.7165	25.6711	29.988	methylationnonchanged
ASNSD1	0.0655671	0.0305573	15.7244	16.9913	14.4358	14.1214	methylationnonchanged
ASPM	0.347307	0.102525	32.221	32.8497	5.5779	6.75893	methylationnonchanged
MIR4426	0.70183	0.113825	35.415	33.4475	18.2505	23.2506	differentmethylated
ASXL1	0.425961	0.141273	13.7435	13.3118	9.45836	10.0501	methylationnonchanged
ATAD2	0.382115	0.128332	56.257	58.9584	10.2277	12.3724	methylationnonchanged
SENP3	0.784687	0.196895	14.5264	16.3807	10.0869	8.54356	differentmethylated
ATF4	0.0398684	0.0313589	158.855	157.344	196.994	172.354	methylationnonchanged
ATF5	0.265027	0.0555777	94.9554	91.5165	390.858	376.491	methylationnonchanged
ATF6	0.0778331	0.0372961	11.8308	12.3205	5.12583	6.19566	methylationnonchanged
ATF7IP	0.434539	0.143248	9.55936	10.1678	5.36983	6.5123	methylationnonchanged
ATG12	0.411458	0.140869	6.7108	6.85788	6.97574	6.31807	methylationnonchanged
ATG13	0.311215	0.0982086	11.8948	10.7958	15.4896	17.8646	methylationnonchanged
ATG14	0.50808	0.219105	11.0718	12.7524	30.2433	29.384	methylationnonchanged
KDM6A	0.895893	0.308135	8.22475	8.51576	5.60959	6.33257	differentmethylated
NPEPPS	0.827668	0.244702	13.7563	13.9299	15.7424	18.3331	differentmethylated
ATG3	0.234565	0.0768565	27.2253	27.6729	29.8742	32.6435	methylationnonchanged
ATG4A	0.352379	0.124174	11.2651	11.744	23.9785	23.9296	methylationnonchanged
ATG4B	0.267821	0.0959638	11.8338	11.6244	15.6812	14.0873	methylationnonchanged
ATG4D	0.265614	0.0950819	24.7596	24.6521	36.0145	40.5377	methylationnonchanged
ATG5	0.393835	0.141623	6.26613	6.47949	5.13025	5.57496	methylationnonchanged
ATG9A	0.115055	0.0536819	22.4939	22.3749	28.1542	28.0983	methylationnonchanged
ATIC	0.481859	0.203443	22.5582	22.0655	9.43305	11.2957	methylationnonchanged
ATL2	0.297068	0.10771	12.7232	13.4011	9.42948	9.88476	methylationnonchanged
ATMIN	0.227297	0.097001	6.55009	6.82816	5.42857	5.09912	methylationnonchanged
APOO	0.8481	0.266607	6.75406	7.02089	5.98352	5.07976	differentmethylated
CREBBP	0.821121	0.242646	10.5239	11.2572	10.7076	9.73176	differentmethylated
LINC01133	0.748771	0.171234	27.1507	27.6578	45.7194	33.7588	differentmethylated
MAP7D1	0.920308	0.342936	7.52707	6.74666	7.91555	8.46897	differentmethylated
ATP1B3	0.384763	0.122444	42.2678	45.1291	44.1069	43.874	methylationnonchanged
ATP2C1	0.346883	0.108497	23.0635	20.7284	7.32616	9.12673	methylationnonchanged
ATP5F1A	0.276748	0.0926081	63.6637	61.9557	25.2692	27.8624	methylationnonchanged
FBXO11	0.760958	0.185656	12.125	13.6737	10.1428	10.3401	differentmethylated
ATP5F1C	0.203794	0.0709411	60.3875	59.327	22.7046	23.9167	methylationnonchanged
ATP5F1D	0.298546	0.0870739	26.9566	26.3319	22.9215	29.572	methylationnonchanged
ATP5F1E	0.0478312	0.0268249	48.3125	48.4115	110.345	86.5123	methylationnonchanged
ATP5IF1	0.177719	0.0546405	52.2325	48.3365	71.1302	66.1297	methylationnonchanged
ATP5MC1	0.15988	0.0422559	47.0307	49.448	28.969	28.8358	methylationnonchanged
ATP5MC2	0.379114	0.161438	26.0172	25.5241	17.046	15.1777	methylationnonchanged
ATP5MC3	0.0863828	0.0379161	27.41	24.6453	8.57068	9.99984	methylationnonchanged
ATP5ME	0.0887344	0.0405758	104.961	89.739	133.641	112.438	methylationnonchanged
ATP5MF	0.401891	0.141792	163.41	160.683	239.774	204.246	methylationnonchanged
ATP5MG	0.0944618	0.0434726	71.2615	75.9369	83.9647	80.5342	methylationnonchanged
ATP5PB	0.0490408	0.0349695	61.4293	58.8441	30.9329	34.3666	methylationnonchanged
ATP5PD	0.388846	0.129588	101.224	98.7599	88.755	78.3865	methylationnonchanged
ATP5PF	0.0262552	0.0172761	20.3152	20.8614	25.9869	20.8825	methylationnonchanged
ATP5PO	0.358794	0.136834	110.538	101.757	69.7432	68.3602	methylationnonchanged
ATP6AP1	0.220147	0.0864915	30.1052	33.5531	33.1996	30.8867	methylationnonchanged
ATP6AP2	0.31533	0.111252	41.7048	40.6152	31.3831	30.168	methylationnonchanged
MOB2	0.898775	0.328146	9.66433	9.23464	19.56	17.4411	differentmethylated
ATP6V0B	0.0753597	0.0365123	32.9042	27.5259	68.3915	57.7916	methylationnonchanged
ATP6V0C	0.259904	0.0768483	106.53	105.232	289.906	286.977	methylationnonchanged
ATP6V0D1	0.365897	0.0951001	58.3728	62.049	57.9869	67.1931	methylationnonchanged
ATP6V0E1	0.153736	0.0534173	24.8911	23.6712	72.6479	63.4439	methylationnonchanged
ATP6V1A	0.277207	0.104344	34.3905	37.8911	21.2586	22.1149	methylationnonchanged
ATP6V1B2	0.242602	0.0799287	55.9672	55.2522	51.298	53.2303	methylationnonchanged
ATP6V1C1	0.37359	0.121406	16.9098	17.5053	10.6646	12.8635	methylationnonchanged
ATP6V1D	0.230094	0.0865185	29.9063	29.8533	54.295	50.8091	methylationnonchanged
ATP6V1E1	0.326188	0.140354	63.5181	64.0961	107.124	107.966	methylationnonchanged
ATP6V1F	0.185143	0.0702971	22.7654	22.8527	26.3419	22.9318	methylationnonchanged
ATP6V1G1	0.330431	0.15815	24.0049	22.8381	28.4746	24.4549	methylationnonchanged
HBZ	0.828408	0.257888	5.83691	7.70008	45.0263	43.5363	differentmethylated
ATPAF1	0.420899	0.142084	34.9823	33.7137	14.4634	16.1431	methylationnonchanged
ATRAID	0.193877	0.0755418	17.7822	17.3554	13.2479	14.2231	methylationnonchanged
USP34	0.827104	0.256712	9.47272	9.34853	5.50402	6.66261	differentmethylated
UBR4	0.786131	0.2166	18.7282	19.8585	10.3796	12.3332	differentmethylated
ATG2B	0.793379	0.2239	6.76859	7.22233	5.3043	5.8678	differentmethylated
AUP1	0.225615	0.0615102	29.4942	29.9657	27.5873	25.59	methylationnonchanged
AURKA	0.0199307	0.0337855	51.86	50.2417	27.0024	28.7513	methylationnonchanged
AURKAIP1	0.0853053	0.057594	37.2263	37.7056	52.1907	39.7022	methylationnonchanged
AURKB	0.276692	0.0864917	38.9673	38.1488	17.0335	15.4169	methylationnonchanged
AVL9	0.465769	0.183675	8.23736	7.99157	5.14492	5.56819	methylationnonchanged
AXIN1	0.408358	0.180136	9.32086	7.36594	11.5343	25.1668	methylationnonchanged
AZIN1	0.231535	0.0709066	60.4404	65.104	11.4103	14.6337	methylationnonchanged
B2M	0.107613	0.0467813	90.3089	92.3033	423.345	408.233	methylationnonchanged
HPRT1	0.859651	0.291725	68.0708	65.3921	39.8495	39.552	differentmethylated
B4GALT1	0.0399585	0.0206386	12.4488	12.3463	9.21839	9.59761	methylationnonchanged
B4GALT3	0.28956	0.0701801	13.342	12.8604	28.5691	29.103	methylationnonchanged
BABAM1	0.283853	0.111788	49.4212	54.0533	55.3759	51.3204	methylationnonchanged
BABAM2	0.213078	0.0916744	6.22497	5.01016	5.09296	5.77758	methylationnonchanged
PCBP2	0.706999	0.140065	153.915	149.249	154.993	160.403	differentmethylated
BAD	0.20757	0.0707744	12.8475	13.8626	14.6839	14.7419	methylationnonchanged
HECTD3	0.815875	0.2494	19.6997	19.8793	11.3808	13.0946	differentmethylated
BAG6	0.332406	0.0972167	5.23605	5.02057	5.86464	5.83579	methylationnonchanged
BANF1	0.0502362	0.0278985	65.1386	61.6825	48.2395	50.2153	methylationnonchanged
HBG1/2	0.793946	0.227695	11386	11509.8	105804	103560	differentmethylated
BAX	0.11595	0.0476751	48.7098	49.3738	61.765	58.2898	methylationnonchanged
PKP4	0.810277	0.244125	19.0214	17.5919	6.15901	6.38078	differentmethylated
BAZ1B	0.381723	0.1046	24.3275	24.3462	6.74915	9.2943	methylationnonchanged
CD81	0.757598	0.193674	18.8501	15.9549	10.8972	13.7985	differentmethylated
UBXN6	0.740911	0.177251	66.9226	67.8858	254.938	245.082	differentmethylated
BCAP29	0.20644	0.0864453	7.90171	7.28141	7.13067	7.27958	methylationnonchanged
SUPT6H	0.774001	0.210556	19.7379	19.9932	8.69073	10.1749	differentmethylated
BCAS2	0.213449	0.1004	24.4751	25.6765	20.8913	19.6081	methylationnonchanged
BCCIP	0.203881	0.0640749	23.6463	24.5298	13.1098	11.9254	methylationnonchanged
BCKDHA	0.416633	0.154153	14.7585	13.9397	5.08849	6.30877	methylationnonchanged
BCKDK	0.324038	0.110294	5.5892	6.46792	6.84685	6.1266	methylationnonchanged
BCL2L1	0.124966	0.0560914	89.2363	93.6292	163.46	176.255	methylationnonchanged
BCL2L11	0.0926435	0.0445876	27.1488	26.8064	11.0254	12.5982	methylationnonchanged
BCL2L13	0.173708	0.0727368	7.78047	7.6207	8.23303	9.77761	methylationnonchanged
BCL7B	0.352544	0.125524	14.264	11.5698	25.7422	24.1326	methylationnonchanged
CMIP	0.847779	0.286583	19.1901	19.0629	10.1436	13.2534	differentmethylated
TBC1D10B	0.732425	0.173549	12.9699	14.306	10.0911	9.05518	differentmethylated
ATP13A3	0.792968	0.237652	19.7168	21.2797	6.66015	6.77608	differentmethylated
BET1L	0.0355054	0.0301624	13.5618	13.0507	11.6957	14.5731	methylationnonchanged
KIAA0930	0.847195	0.292082	8.26429	8.07118	5.28229	6.63853	differentmethylated
BIRC2	0.162365	0.0816912	9.96446	9.53436	11.2996	13.2335	methylationnonchanged
BIRC5	0.259133	0.103574	56.2173	53.4882	24.1207	27.7965	methylationnonchanged
BLOC1S1	0.153655	0.0721063	34.5768	32.1488	63.9156	62.7771	methylationnonchanged
BLOC1S2	0.205546	0.0799677	15.8397	16.0937	26.783	22.233	methylationnonchanged
BLOC1S6	0.0276244	0.0272828	18.1935	19.5549	8.03747	8.42877	methylationnonchanged
RIPOR3	0.726656	0.173863	21.6677	23.03	10.4917	10.7903	differentmethylated
BLVRB	0.221293	0.0731858	771.661	768.322	1060.05	1026.72	methylationnonchanged
BMI1	0.0252377	0.0362432	12.1676	14.2115	7.1423	6.42215	methylationnonchanged
ABCB10	0.68265	0.13321	152.269	160.879	48.0194	57.3095	differentmethylated
BNIP2	0.404956	0.139097	9.93067	10.9718	5.72813	6.3301	methylationnonchanged
BNIP3L	0.238769	0.109586	69.2168	76.219	138.08	129.876	methylationnonchanged
BOLA3	0.258305	0.067034	39.2957	44.7106	18.979	18.609	methylationnonchanged
BORCS7	0.24123	0.0952163	5.44108	5.4252	5.69208	5.4048	methylationnonchanged
BPGM	0.167067	0.0510437	35.9617	35.804	33.6085	32.8142	methylationnonchanged
BRAP	0.34713	0.152658	10.3614	10.0431	10.8795	9.90358	methylationnonchanged
GALNT2	0.888871	0.339658	19.0821	19.4595	6.58863	5.28958	differentmethylated
ARG1	0.837587	0.28978	6.93423	5.76726	17.0043	18.3064	differentmethylated
BRD7	0.324627	0.0872583	22.2694	23.5114	10.7298	12.2184	methylationnonchanged
BRD8	0.397602	0.104953	18.8965	18.9779	12.5505	13.4466	methylationnonchanged
BRI3	0.15864	0.0528532	27.0266	27.8406	105.754	108.759	methylationnonchanged
BRIX1	0.022326	0.0268078	25.6448	26.4159	12.2428	11.3343	methylationnonchanged
BRK1	0.255159	0.101455	61.2618	61.4978	66.66	68.7211	methylationnonchanged
BRMS1	0.231123	0.0664443	11.5513	10.3286	13.8024	12.2729	methylationnonchanged
BROX	0.053338	0.0354665	18.8018	18.9437	19.0905	18.4177	methylationnonchanged
BRPF3	0.477136	0.206477	11.7985	13.5724	5.36596	7.06435	methylationnonchanged
BSDC1	0.0814528	0.0358126	28.2549	29.0161	30.4395	34.4497	methylationnonchanged
BSG	0.188414	0.05952	470.333	477.817	661.169	692.467	methylationnonchanged
PI4KAP1	0.729147	0.182171	13.5868	12.5497	6.2341	6.01431	differentmethylated
BTBD6	0.174251	0.0596479	13.0103	12.6244	5.02185	6.14835	methylationnonchanged
BTF3	0.28151	0.0945895	235.675	232.38	163.018	166.654	methylationnonchanged
BTF3L4	0.0401983	0.0484699	12.9215	13.691	9.10411	10.2879	methylationnonchanged
BTG2	0.0648543	0.0414547	61.6424	60.1096	51.943	58.987	methylationnonchanged
BTG3	0.374305	0.11594	24.9652	26.1846	25.6415	24.5728	methylationnonchanged
ATXN2L	0.732166	0.18623	44.5526	42.4588	18.8447	22.3974	differentmethylated
BUB1	0.378546	0.113502	50.7334	47.2909	13.7154	16.4651	methylationnonchanged
TAB3	0.820935	0.275313	20.3955	21.1478	19.4457	18.9991	differentmethylated
BUB3	0.220735	0.0915649	22.2135	21.8646	10.1507	9.82344	methylationnonchanged
BUD23	0.0281178	0.0350291	25.6563	24.1668	23.5586	19.9726	methylationnonchanged
BUD31	0.324365	0.134715	49.8322	50.2459	75.3256	73.6319	methylationnonchanged
BYSL	0.20122	0.0812569	13.4442	11.912	5.2123	6.88292	methylationnonchanged
BZW1	0.270596	0.0948269	19.2563	18.7716	10.0577	11.4062	methylationnonchanged
BZW2	0.311585	0.0874795	16.8461	15.2004	32.4473	31.2322	methylationnonchanged
MICALL2	0.809076	0.266705	20.0615	18.1384	19.8447	15.2535	differentmethylated
C11orf21	0.0319688	0.0212613	16.5629	13.738	7.45707	7.27883	methylationnonchanged
C11orf24	0.118743	0.0379529	5.58241	5.81628	35.0707	33.3618	methylationnonchanged
C11orf58	0.373094	0.108406	37.9659	39.5305	27.1871	25.9785	methylationnonchanged
C11orf68	0.027464	0.0252986	14.1501	12.5527	14.1578	17.6628	methylationnonchanged
C11orf98	0.042565	0.0323744	18.6354	17.8082	28.9497	25.1468	methylationnonchanged
C12orf57	0.413493	0.121766	13.8493	12.0204	13.3232	12.0407	methylationnonchanged
C14orf119	0.0303884	0.0236792	8.62442	9.8163	28.1908	29.5652	methylationnonchanged
C17orf49	0.0913796	0.0352437	11.9603	14.5975	17.9041	8.90163	methylationnonchanged
C18orf21	0.0858701	0.0446039	12.7445	10.6901	8.14901	10.3221	methylationnonchanged
C19orf53	0.173725	0.0808928	23.2911	31.1559	27.999	28.1676	methylationnonchanged
C1D	0.280311	0.0935556	15.2824	15.0945	13.9527	14.823	methylationnonchanged
C1GALT1	0.40646	0.128521	24.388	26.8212	10.3336	10.5088	methylationnonchanged
KLHDC8A	0.716279	0.174045	14.5978	14.4774	17.7497	18.6998	differentmethylated
C1orf43	0.197921	0.0847061	29.7898	29.8339	42.4122	41.4491	methylationnonchanged
C1orf52	0.133657	0.0544073	10.9702	11.8893	14.2308	14.0811	methylationnonchanged
C1QBP	0.419949	0.147631	69.5561	71.7471	28.2534	34.8467	methylationnonchanged
C21orf58	0.367422	0.109485	8.16337	8.29905	5.97636	5.11358	methylationnonchanged
C2orf69	0.08806	0.0470075	10.8678	10.5723	6.82674	6.51234	methylationnonchanged
MED13	0.756419	0.214517	13.9611	14.4426	6.49017	7.27224	differentmethylated
C3orf38	0.0270816	0.0187156	14.26	13.2022	7.77432	7.32372	methylationnonchanged
GTSE1	0.737395	0.195931	25.8624	27.8939	8.9708	10.0574	differentmethylated
C5orf15	0.209987	0.0895243	20.5261	20.6801	11.4211	11.9104	methylationnonchanged
C6orf120	0.0311357	0.0386235	9.23922	8.87475	7.50838	7.2422	methylationnonchanged
C6orf62	0.0398681	0.0233806	61.5457	65.0101	62.3389	55.7881	methylationnonchanged
C6orf89	0.329546	0.0848093	30.3267	29.3621	11.6065	11.0741	methylationnonchanged
C7orf50	0.191929	0.0936285	8.16638	7.44505	5.71753	5.49551	methylationnonchanged
C8orf33	0.0207491	0.0305401	11.0135	11.6029	5.83981	5.28417	methylationnonchanged
C8orf76	0.414291	0.165328	6.62078	6.31628	5.19107	6.27034	methylationnonchanged
C8orf88	0.0701931	0.026315	19.0019	17.6438	8.18279	13.1593	methylationnonchanged
C9orf40	0.0653084	0.038213	18.6789	19.9313	15.3936	14.5062	methylationnonchanged
C9orf78	0.253101	0.0835615	60.7575	66.5764	118.113	102.514	methylationnonchanged
CLPTM1L	0.777707	0.236256	10.2272	9.92198	8.54288	9.48669	differentmethylated
CA2	0.0383667	0.026552	278.489	298.568	256.783	280.519	methylationnonchanged
CD36	0.789543	0.248645	190.91	202.549	57.7811	61.4434	differentmethylated
CACYBP	0.157223	0.0517653	23.0268	22.6463	18.4633	16.8121	methylationnonchanged
CALCOCO1	0.234947	0.064007	9.38973	10.0779	11.1957	11.7404	methylationnonchanged
USP7	0.720434	0.180522	36.3038	38.3968	24.5025	25.9177	differentmethylated
CALM1	0.240963	0.0812533	10.9968	11.4519	14.6137	15.386	methylationnonchanged
CALM2	0.173394	0.0779384	74.0591	76.5086	58.1503	60.9419	methylationnonchanged
CALM3	0.173664	0.0583963	108.034	103.599	75.126	89.9645	methylationnonchanged
CALR	0.132822	0.0540412	214.029	210.346	213.482	218.423	methylationnonchanged
CANX	0.0860245	0.0451312	38.5785	38.7233	26.042	26.3795	methylationnonchanged
CAP1	0.164414	0.0735158	13.9925	12.9028	5.66992	10.9676	methylationnonchanged
CAPN1	0.336805	0.123725	40.7794	37.5437	23.862	26.2955	methylationnonchanged
CAPN5	0.35532	0.149145	10.5441	9.9516	5.50862	7.29655	methylationnonchanged
CAPNS1	0.13772	0.057682	44.1559	41.22	51.448	59.305	methylationnonchanged
CAPRIN1	0.351348	0.0891407	35.33	37.4149	10.6817	11.7267	methylationnonchanged
CAPRIN2	0.229104	0.078759	23.1631	22.6365	7.26084	6.52737	methylationnonchanged
CAPZA1	0.311629	0.0883283	75.3753	77.6356	43.7354	51.716	methylationnonchanged
CAPZA2	0.282796	0.0613427	29.6028	29.2928	18.6334	20.6256	methylationnonchanged
CAPZB	0.381318	0.128548	29.4923	30.0198	25.6689	25.6669	methylationnonchanged
CARHSP1	0.350455	0.0905024	15.7196	16.3868	6.81837	6.76077	methylationnonchanged
CARM1	0.357021	0.104495	21.9525	20.4906	13.4642	15.2729	methylationnonchanged
CARS1	0.393591	0.124593	13.1227	13.5393	6.79135	7.61451	methylationnonchanged
CA1	0.734614	0.194801	466.914	495.466	930.347	1023.4	differentmethylated
CASP3	0.0613461	0.0376671	20.2649	22.2677	13.8116	17.2772	methylationnonchanged
CAST	0.294723	0.100338	46.0384	46.2231	27.1443	25.7213	methylationnonchanged
ATP11B	0.740603	0.202614	20.9399	21.2343	5.2374	6.0275	differentmethylated
CBLL1	0.0503127	0.0428445	31.7339	33.4987	14.2231	13.0829	methylationnonchanged
CBR1	0.0738904	0.0325716	6.9337	5.54348	20.0509	18.6985	methylationnonchanged
CBX3	0.379771	0.0922339	82.7433	86.5068	47.9486	48.033	methylationnonchanged
CBX4	0.0398683	0.0322162	8.43585	7.68815	22.1894	25.0863	methylationnonchanged
CBX7	0.276044	0.097165	10.8163	10.5969	10.8848	12.4933	methylationnonchanged
CCAR1	0.435109	0.152099	22.5874	21.2432	10.6105	9.80875	methylationnonchanged
DKC1	0.764317	0.226451	26.4907	27.0025	17.0944	19.8538	differentmethylated
CCDC117	0.230665	0.0927396	22.2807	21.4139	26.8693	22.7361	methylationnonchanged
CCDC12	0.26226	0.0731158	19.6745	20.8748	21.5458	15.1427	methylationnonchanged
SSBP3	0.715993	0.178525	58.7188	61.0674	37.0596	37.2145	differentmethylated
CCDC137	0.252586	0.0779596	8.54003	9.09866	5.12228	5.61464	methylationnonchanged
CCDC14	0.440722	0.147891	20.6728	19.7002	7.19017	8.57369	methylationnonchanged
CCDC167	0.189787	0.0844141	13.4274	10.9369	8.44755	8.45256	methylationnonchanged
CCDC25	0.291194	0.108849	11.9872	12.2635	7.27518	7.12506	methylationnonchanged
CCDC28A	0.070151	0.0380468	21.3257	21.6775	30.2488	30.9523	methylationnonchanged
CCDC32	0.292002	0.0901041	9.20292	8.18208	8.97026	8.89985	methylationnonchanged
CCDC47	0.274198	0.0817001	38.7713	40.6114	25.2775	29.3944	methylationnonchanged
CCDC59	0.168535	0.0567263	14.5883	14.1855	17.5315	12.754	methylationnonchanged
CCDC71L	0.109019	0.0486244	22.4919	22.5046	28.002	24.6914	methylationnonchanged
CCDC85B	0.0651545	0.0319716	8.41099	7.89151	8.09996	9.3331	methylationnonchanged
CCDC9	0.332234	0.141975	13.224	13.9888	14.9513	15.5676	methylationnonchanged
CCNA2	0.0529925	0.0317497	126.869	131.86	40.9035	48.1314	methylationnonchanged
CCNB1	0.307938	0.0890636	85.0145	84.2736	42.7899	45.935	methylationnonchanged
CCNB2	0.259225	0.0717598	117.741	118.067	61.1776	61.2239	methylationnonchanged
CCNC	0.308402	0.108352	13.9291	12.5723	6.38065	6.3805	methylationnonchanged
CCND3	0.213511	0.0782996	133.033	135.002	55.2728	67.0239	methylationnonchanged
CCNDBP1	0.262306	0.0794461	57.8843	62.0467	59.9074	60.6518	methylationnonchanged
CCNE1	0.409425	0.112165	32.4116	35.9843	10.7092	11.3849	methylationnonchanged
CCNF	0.270677	0.103902	28.9776	28.9926	11.8241	12.1477	methylationnonchanged
CCNG1	0.388039	0.189158	43.8433	42.1236	24.3332	22.2283	methylationnonchanged
CCNI	0.285472	0.0895001	94.1662	96.7352	116.901	108.923	methylationnonchanged
CCNK	0.214842	0.0882976	21.1896	19.8886	12.4534	10.8214	methylationnonchanged
MAP2K2	0.810095	0.273833	123.711	124.496	83.8568	78.9943	differentmethylated
CCNL2	0.423619	0.151431	10.6329	10.0088	8.56	7.07443	methylationnonchanged
CCRL2	0.308886	0.0619	12.0325	13.6015	14.2837	14.4347	methylationnonchanged
CCS	0.3717	0.145754	30.7928	25.0538	69.9392	58.6227	methylationnonchanged
CCT2	0.371556	0.140686	153.661	156.529	59.0467	63.7315	methylationnonchanged
CCT3	0.32168	0.110771	73.8011	72.3142	28.4692	32.9818	methylationnonchanged
QSOX2	0.756079	0.221553	17.6189	17.1423	7.10547	7.48717	differentmethylated
CCT5	0.17124	0.0607787	47.5077	44.9316	26.3222	26.3448	methylationnonchanged
ARID1A	0.761836	0.228738	13.1222	13.3248	6.90442	6.82627	differentmethylated
CCT7	0.122038	0.0532023	71.4247	74.8675	32.2969	36.8231	methylationnonchanged
CCT8	0.336483	0.102411	82.2804	80.7487	44.78	48.1426	methylationnonchanged
CCZ1	0.454125	0.160766	16.3317	15.244	9.77465	8.36766	methylationnonchanged
CCZ1B	0.46936	0.18792	19.2258	18.3677	10.1575	10.1309	methylationnonchanged
CD151	0.376012	0.101338	15.0876	15.1113	14.0496	16.487	methylationnonchanged
CD164	0.0614098	0.0283388	51.601	54.2196	29.9194	30.3444	methylationnonchanged
SNRNP200	0.73872	0.206141	39.0647	39.0542	7.02251	9.64203	differentmethylated
CD2BP2	0.0563452	0.0475022	7.16878	7.62847	6.23763	6.0564	methylationnonchanged
FKBP8	0.769174	0.237784	176.329	171.562	524.305	500.474	differentmethylated
CD46	0.366439	0.140025	22.0639	21.5926	12.9283	12.0272	methylationnonchanged
MICAL2	0.738047	0.206729	21.135	20.8826	14.0688	16.4427	differentmethylated
CD55	0.335415	0.102371	10.8931	11.1487	19.1009	18.1876	methylationnonchanged
CD58	0.215479	0.0718832	33.9426	36.5321	32.8829	27.0889	methylationnonchanged
CD59	0.332334	0.10565	24.4182	23.9957	17.437	18.2186	methylationnonchanged
CD63	0.207084	0.0658143	25.2761	23.8379	57.18	47.8011	methylationnonchanged
GSK3A	0.784004	0.253528	35.0297	34.4453	39.0759	38.6815	differentmethylated
ANXA1	0.78251	0.256016	9.5477	9.11071	31.2031	36.4839	differentmethylated
CD82	0.333839	0.0813454	46.9088	42.4305	20.7682	21.3967	methylationnonchanged
CD99	0.288095	0.12502	11.7338	11.7889	18.1135	16.5333	methylationnonchanged
MORC3	0.721985	0.19642	33.4357	34.4736	14.5173	16.7701	differentmethylated
CDC123	0.324735	0.130163	23.1873	22.2979	8.06313	11.4654	methylationnonchanged
CDC16	0.325231	0.120015	23.2176	21.7284	20.4672	21.324	methylationnonchanged
CDC20	0.279671	0.0788821	114.898	111.973	37.0016	43.0175	methylationnonchanged
CDC25A	0.239962	0.112048	12.9491	13.3177	5.63144	5.45163	methylationnonchanged
CDC25B	0.408998	0.164174	22.8283	21.7791	14.3576	13.553	methylationnonchanged
CDC26	0.0611364	0.0402428	7.53687	9.52508	9.45459	11.1098	methylationnonchanged
CDC27	0.381406	0.154891	70.3882	75.4665	22.8552	25.2542	methylationnonchanged
CDC34	0.406092	0.16147	36.0962	37.0516	74.4325	68.4129	methylationnonchanged
CDYL	0.808149	0.283264	21.6816	21.9104	13.3498	15.4248	differentmethylated
CDC42	0.38093	0.108379	19.1024	18.7281	24.2101	23.2066	methylationnonchanged
UTP18	0.765317	0.240463	20.1863	20.472	12.5779	8.23972	differentmethylated
DCUN1D1	0.910917	0.386813	23.0616	23.6297	19.9346	20.895	differentmethylated
CDC42EP4	0.0679395	0.0445078	13.4715	13.3562	9.35863	11.1659	methylationnonchanged
CDC42SE1	0.065539	0.0263498	10.1678	10.6535	7.10887	8.37313	methylationnonchanged
CDC7	0.210378	0.0535543	20.6331	19.9126	5.45369	5.90853	methylationnonchanged
CDC73	0.201879	0.0851168	14.015	14.8332	6.08503	7.43228	methylationnonchanged
CDCA2	0.367015	0.133942	18.4746	21.49	6.31452	9.24119	methylationnonchanged
CDCA3	0.338084	0.0656975	19.6413	20.0709	8.97476	10.1074	methylationnonchanged
CDCA4	0.0324837	0.0242722	31.2282	31.0234	11.3455	13.7666	methylationnonchanged
CDCA5	0.216583	0.0820864	29.8863	29.3279	6.85499	10.5522	methylationnonchanged
CDCA8	0.0448057	0.0555038	43.2934	42.3453	14.1206	19.6806	methylationnonchanged
MBP	0.775502	0.252821	6.01223	6.24807	8.39863	10.0459	differentmethylated
CDIPT	0.28159	0.0998081	12.7793	11.1561	26.9563	26.9776	methylationnonchanged
CDK1	0.143217	0.078779	85.2598	89.1765	32.3133	36.743	methylationnonchanged
BRD1	0.807197	0.285376	10.5319	10.293	6.23564	5.98769	differentmethylated
CDK11B	0.103928	0.0541642	20.7394	21.8824	21.4154	21.8305	methylationnonchanged
SMARCD2	0.661627	0.139983	18.7369	18.7946	14.5297	13.2861	differentmethylated
CDK17	0.421786	0.141425	13.329	12.9504	7.07167	7.96169	methylationnonchanged
CDK2	0.128412	0.0669647	42.868	44.2324	9.70706	12.1959	methylationnonchanged
CDK2AP1	0.208743	0.0583748	12.2321	12.6413	7.49993	7.21473	methylationnonchanged
CDK2AP2	0.0677592	0.041957	9.05395	9.31255	21.7354	16.6939	methylationnonchanged
CDK4	0.11123	0.0618924	53.9923	50.558	31.2677	36.7818	methylationnonchanged
AGPAT3	0.762871	0.241638	14.2431	14.9221	11.3853	12.8032	differentmethylated
CDK7	0.0303623	0.0257708	6.96743	6.74526	6.88018	7.2158	methylationnonchanged
CDK9	0.257791	0.0680084	13.4876	13.1445	20.7044	21.3169	methylationnonchanged
CDKN1A	0.308902	0.0681368	12.4839	11.8617	79.0109	87.926	methylationnonchanged
CDKN1B	0.13909	0.0614923	65.5921	67.047	71.3295	70.7518	methylationnonchanged
CDKN2A	0.0649853	0.0425645	9.05832	8.88667	5.96374	5.20998	methylationnonchanged
CDKN2AIP	0.0374447	0.0299933	10.3541	9.69239	6.38774	5.67733	methylationnonchanged
CDKN2AIPNL	0.0889143	0.0381763	8.76555	8.38948	7.81685	6.22496	methylationnonchanged
CDKN2C	0.0726939	0.0430442	54.6736	53.9928	20.7707	26.0853	methylationnonchanged
CDKN2D	0.0903257	0.0333088	11.3465	11.1978	21.1842	24.0966	methylationnonchanged
CDKN3	0.280883	0.0853022	64.9769	64.4332	70.0696	69.7746	methylationnonchanged
CDR2	0.420572	0.129056	5.91476	6.23171	9.04389	10.5969	methylationnonchanged
CDT1	0.269215	0.0843162	43.0733	45.2454	15.9854	16.3541	methylationnonchanged
CDV3	0.0339332	0.023351	40.6304	43.5075	48.4465	50.1312	methylationnonchanged
SUDS3	0.672548	0.152373	10.0172	10.8292	7.06994	7.7527	differentmethylated
CEBPB	0.0979888	0.0627773	28.171	32.016	94.3767	88.7456	methylationnonchanged
CEBPG	0.083062	0.0412998	25.0017	26.7207	31.295	32.9549	methylationnonchanged
CEBPZ	0.316408	0.0678149	20.1246	18.9502	8.19475	9.10298	methylationnonchanged
CEBPZOS	0.37901	0.149186	8.84416	8.20053	6.74427	5.98637	methylationnonchanged
PRPF18	0.833855	0.314256	10.9135	11.0909	11.0117	9.52402	differentmethylated
CENPA	0.0857471	0.054153	34.7229	37.2281	18.5705	24.1311	methylationnonchanged
CENPB	0.049799	0.0367917	11.5833	11.7741	7.88191	8.81246	methylationnonchanged
SFPQ	0.658763	0.14038	107.255	109.872	48.7518	48.1417	differentmethylated
CENPF	0.384142	0.112048	60.1531	59.6529	11.3906	15.5559	methylationnonchanged
CENPH	0.229823	0.0769523	65.612	67.9187	27.7066	29.502	methylationnonchanged
CENPK	0.360726	0.126639	21.3465	26.0348	7.3463	7.5572	methylationnonchanged
CENPM	0.284965	0.101438	14.2518	13.5409	6.49975	10.0472	methylationnonchanged
CENPN	0.137766	0.0501236	20.9267	20.873	11.5829	13.3336	methylationnonchanged
CENPT	0.26987	0.0975227	10.3517	11.7018	7.03515	5.94678	methylationnonchanged
CENPU	0.472179	0.176417	46.2712	47.1988	15.9892	16.0361	methylationnonchanged
CENPV	0.41443	0.12186	9.57947	9.6549	8.11838	5.82393	methylationnonchanged
CENPW	0.133671	0.0574645	8.18433	7.95905	5.18759	5.03904	methylationnonchanged
CENPX	0.0725248	0.050017	25.9323	25.0675	10.7159	11.5377	methylationnonchanged
CEP57	0.366338	0.168262	36.1473	35.5841	15.01	16.0506	methylationnonchanged
CD2AP	0.712046	0.19436	25.8508	27.957	9.30844	10.2718	differentmethylated
RCOR1	0.691416	0.174799	13.64	13.2864	5.03967	6.60233	differentmethylated
TOPBP1	0.694424	0.178008	22.0452	24.2766	5.36135	5.42373	differentmethylated
CETN2	0.287245	0.119067	10.4474	9.942	15.3076	13.0956	methylationnonchanged
CETN3	0.138783	0.0400553	22.8671	21.9735	17.3713	15.9447	methylationnonchanged
CFAP20	0.392211	0.133551	10.4585	12.8534	6.16193	5.42829	methylationnonchanged
CFAP36	0.261648	0.0858605	7.98463	6.49397	9.09374	8.46577	methylationnonchanged
STRN4	0.694341	0.178127	20.5489	19.4971	17.0275	18.7648	differentmethylated
CFL1	0.141936	0.0479914	180.555	177.051	95.0332	114.215	methylationnonchanged
CGGBP1	0.0267089	0.0261169	40.0909	44.1166	17.4921	19.3791	methylationnonchanged
CHAC1	0.173081	0.0707194	11.5522	12.0898	13.9569	11.4729	methylationnonchanged
CHAC2	0.054026	0.0370296	18.0412	19.62	6.63702	7.6123	methylationnonchanged
CDK16	0.724794	0.209264	14.3264	15.5222	11.1663	10.9637	differentmethylated
CHAMP1	0.117483	0.0611545	15.2881	17.6291	5.24351	6.63789	methylationnonchanged
CHCHD1	0.0911419	0.0381848	16.1533	18.386	19.4932	18.0114	methylationnonchanged
CHCHD2	0.0354881	0.038936	149.659	150.323	258.841	236.251	methylationnonchanged
CHCHD3	0.346591	0.113035	25.3154	26.1996	11.0542	13.1117	methylationnonchanged
CHCHD5	0.182974	0.0674565	11.451	7.93671	14.5917	8.47911	methylationnonchanged
XPO6	0.719947	0.204436	29.8858	25.2624	11.9253	12.8094	differentmethylated
FAR1	0.677563	0.162898	23.5575	23.3988	9.55408	9.55547	differentmethylated
VPS4A	0.767833	0.253307	16.1754	16.7996	8.72854	11.4906	differentmethylated
CHERP	0.399806	0.166991	10.7842	12.2702	6.85158	7.41536	methylationnonchanged
CHIC2	0.0353632	0.0327494	9.68394	10.518	17.7249	23.5333	methylationnonchanged
ATXN7L3	0.65432	0.140446	11.3338	11.4957	8.35094	9.15689	differentmethylated
CHMP1A	0.222898	0.115894	15.4679	15.389	14.7055	16.4711	methylationnonchanged
CHMP1B	0.0215626	0.0276855	17.6564	17.9484	15.8205	14.8958	methylationnonchanged
CHMP2A	0.128089	0.0486131	64.6332	63.0235	119.689	116.998	methylationnonchanged
CHMP2B	0.202584	0.0794325	13.8656	15.015	8.54967	9.64392	methylationnonchanged
CHMP3	0.419933	0.17613	17.3684	18.5984	14.247	13.4413	methylationnonchanged
CHMP4A	0.231139	0.0791208	18.8581	18.5345	12.96	14.4208	methylationnonchanged
CHMP4B	0.0873147	0.0509192	45.0261	42.8662	45.0602	47.3808	methylationnonchanged
CHMP5	0.33292	0.107826	22.9793	22.8817	26.9715	29.1433	methylationnonchanged
CHMP7	0.350284	0.114656	5.43407	5.63545	6.10007	7.06182	methylationnonchanged
CHP1	0.298464	0.0968822	12.8195	13.6508	23.9896	24.776	methylationnonchanged
CHPF2	0.0896016	0.0510787	6.85862	6.91261	6.81555	6.1589	methylationnonchanged
CHPT1	0.246146	0.0971911	75.344	77.7735	149.471	136.783	methylationnonchanged
CHRAC1	0.225338	0.0939425	17.8611	16.7384	8.72521	7.9678	methylationnonchanged
CHST11	0.187726	0.066717	13.803	14.5796	9.03233	9.72176	methylationnonchanged
CHST2	0.0381061	0.0442878	49.9212	47.2824	25.167	28.3918	methylationnonchanged
CHTF8	0.0623016	0.0240465	14.8102	9.09412	5.718	9.24986	methylationnonchanged
CHTOP	0.406524	0.147669	34.5785	35.0909	45.5133	41.8836	methylationnonchanged
MIIP	0.727557	0.213911	8.59067	8.52806	8.93446	9.31583	differentmethylated
CHURC1	0.12528	0.0585388	6.30025	7.07204	7.95642	6.56255	methylationnonchanged
CIAO1	0.0383979	0.0377008	9.61787	8.71993	6.27735	5.61871	methylationnonchanged
CIAO2A	0.258385	0.0731426	11.8697	12.787	8.36085	7.73447	methylationnonchanged
CIAO2B	0.0406145	0.0184745	29.0289	29.0262	109.981	94.7423	methylationnonchanged
CIAPIN1	0.376109	0.181636	10.4872	10.1659	6.65194	7.26045	methylationnonchanged
CIB1	0.116338	0.0476616	14.0663	14.3513	22.0604	21.6369	methylationnonchanged
CIDECP1	0.166768	0.0653541	5.96903	5.71456	9.58379	9.68902	methylationnonchanged
CINP	0.134618	0.0487937	14.31	12.9654	8.51959	10.6274	methylationnonchanged
SPAG9	0.732977	0.219588	11.0584	11.624	10.436	12.2442	differentmethylated
CIRBP	0.261745	0.0721659	38.0798	36.837	50.9595	47.7673	methylationnonchanged
CISD2	0.0436084	0.0322583	12.9735	13.341	13.7795	13.2102	methylationnonchanged
CISH	0.0233225	0.0255513	39.9885	39.8027	15.4571	16.6526	methylationnonchanged
CITED2	0.0346326	0.0323414	64.2402	64.7361	41.8275	47.4299	methylationnonchanged
CIZ1	0.384449	0.1114	28.3734	27.4188	15.8634	18.8877	methylationnonchanged
CKAP2	0.14619	0.0594113	65.0435	61.6412	20.343	27.8687	methylationnonchanged
CKAP2L	0.187286	0.0563563	27.4437	26.8796	6.3302	8.71729	methylationnonchanged
DHX9	0.71968	0.20739	51.0673	52.9801	19.7823	21.2507	differentmethylated
CKLF	0.0818938	0.0454165	13.8203	11.5337	8.03857	5.16641	methylationnonchanged
CKS1B	0.125829	0.0382335	62.7164	61.6351	24.6632	31.0785	methylationnonchanged
CKS2	0.0409406	0.02551	206.3	196.136	190.254	171.581	methylationnonchanged
SLC44A2	0.71922	0.207354	30.5419	30.448	11.164	13.9234	differentmethylated
SP3	0.684968	0.174111	11.9563	12.9767	5.31651	6.21072	differentmethylated
CLCN3	0.347815	0.128583	56.914	58.4204	31.4078	35.9959	methylationnonchanged
CLCN7	0.393257	0.141943	12.5556	11.2537	10.0706	11.3357	methylationnonchanged
ARHGEF12	0.771882	0.261582	25.1981	25.5784	20.4442	22.9379	differentmethylated
CLDND1	0.149447	0.0741629	20.445	19.4765	11.564	10.7154	methylationnonchanged
CLIC1	0.0523956	0.0247194	7.11518	7.00106	11.017	9.67236	methylationnonchanged
CLIC2	0.0474899	0.0338624	31.2602	32.642	55.3241	56.1115	methylationnonchanged
CLIC4	0.1582	0.0844377	53.0605	55.0439	14.1273	19.5958	methylationnonchanged
CUL3	0.753151	0.242928	14.1461	13.4582	9.52689	10.2363	differentmethylated
RPL13AP5	0.945399	0.435216	30.7566	32.2387	16.2581	18.8559	differentmethylated
EXOSC10	0.71883	0.208884	25.1638	23.0593	6.03288	8.04366	differentmethylated
CLK4	0.352486	0.116913	6.27278	6.19077	8.96905	7.43935	methylationnonchanged
CLN6	0.273768	0.105813	19.4819	20.9304	6.90056	8.43638	methylationnonchanged
WDR45B	0.757621	0.248814	10.1439	9.80734	11.5553	11.9378	differentmethylated
CLP1	0.175174	0.0514329	5.51035	5.95221	5.88966	6.56515	methylationnonchanged
SREBF1	0.654748	0.146563	17.5073	17.793	9.85091	9.44058	differentmethylated
PRKAR2B	0.673148	0.165716	35.6644	35.8336	13.0795	13.5294	differentmethylated
CLPX	0.377896	0.122311	13.0025	13.2452	12.3057	12.1979	methylationnonchanged
CLTA	0.0414426	0.0222346	60.1015	59.221	67.043	63.7886	methylationnonchanged
CLTB	0.336263	0.0922308	7.10429	8.38399	19.1144	14.9129	methylationnonchanged
CLTC	0.375421	0.0914675	134.408	135.014	52.6008	62.2008	methylationnonchanged
PSAP	0.712145	0.204986	154.827	151.264	448.359	442.077	differentmethylated
CMBL	0.316726	0.129673	11.2196	11.0113	9.41455	12.1729	methylationnonchanged
KLHL12	0.716201	0.209868	22.5442	19.7507	14.4674	15.2842	differentmethylated
CMPK1	0.111541	0.0489153	31.9622	32.8981	42.085	38.014	methylationnonchanged
CMPK2	0.266931	0.0957778	8.25502	9.94577	9.05038	9.40157	methylationnonchanged
DHX15	0.71973	0.213504	47.9256	46.847	11.9063	17.3696	differentmethylated
CNBP	0.030523	0.0351871	60.7169	56.094	68.0851	60.493	methylationnonchanged
TOP2B	0.777207	0.271436	31.4738	30.3318	9.16743	11.7183	differentmethylated
GPCPD1	0.66897	0.163304	26.404	29.3094	33.1685	36.0357	differentmethylated
RAPGEF2	0.736086	0.230524	17.464	18.0585	16.1009	19.9927	differentmethylated
CNOT2	0.457417	0.179799	11.2332	10.8878	5.87491	5.17919	methylationnonchanged
CNOT6	0.254658	0.102114	15.6154	16.0756	5.7157	5.76429	methylationnonchanged
CNOT8	0.0721169	0.0454947	25.0293	24.9511	19.73	17.184	methylationnonchanged
CNP	0.223884	0.0777404	11.1551	11.5578	5.61398	6.16318	methylationnonchanged
CNPPD1	0.0337937	0.0309594	27.9387	27.095	42.1702	43.2152	methylationnonchanged
CNPY2	0.208197	0.0949891	8.26773	7.67361	7.26802	6.91471	methylationnonchanged
COA3	0.343728	0.143789	13.0633	12.3406	11.589	11.2409	methylationnonchanged
COA4	0.231235	0.083966	22.5332	21.1958	15.2766	16.2128	methylationnonchanged
EPB42	0.690298	0.18494	155.39	162.61	199.878	197.303	differentmethylated
COG4	0.170691	0.0818804	12.267	12.2047	7.64834	6.74811	methylationnonchanged
ITFG1	0.730264	0.225944	9.65363	10.2255	5.42913	6.20382	differentmethylated
COLGALT1	0.31979	0.0985917	14.5703	13.7081	8.82934	9.47365	methylationnonchanged
COMMD3	0.111892	0.0423265	28.8329	29.2703	27.9721	23.2099	methylationnonchanged
COMMD4	0.283435	0.084739	10.3973	11.0401	6.23708	5.64202	methylationnonchanged
COMMD8	0.0954343	0.0605189	8.4829	8.66619	10.4268	11.9361	methylationnonchanged
IVNS1ABP	0.68006	0.176969	27.8158	29.1851	10.8329	11.4119	differentmethylated
COP1	0.323509	0.142734	11.4972	9.70578	6.4674	6.94128	methylationnonchanged
COPA	0.362382	0.107456	32.7415	32.0085	11.6169	13.8855	methylationnonchanged
COPB1	0.275235	0.0847744	38.0854	34.4854	13.1455	16.0108	methylationnonchanged
COPB2	0.23993	0.0789252	38.8932	36.5502	18.4387	21.3485	methylationnonchanged
COPE	0.35041	0.136554	49.9329	51.3897	49.361	48.0435	methylationnonchanged
PPP6R1	0.710824	0.208103	33.9486	34.1224	20.8295	23.6795	differentmethylated
COPRS	0.0935912	0.052086	9.07755	8.18431	21.7657	20.465	methylationnonchanged
COPS2	0.143306	0.0670128	11.0014	12.6146	6.563	6.97498	methylationnonchanged
COPS3	0.388758	0.127856	74.7208	77.0779	36.1179	38.4506	methylationnonchanged
COPS4	0.123663	0.0776376	16.6168	15.9409	9.15602	10.9609	methylationnonchanged
COPS5	0.286208	0.0899201	36.216	36.7326	37.3074	36.4212	methylationnonchanged
COPS6	0.298698	0.106372	32.2325	29.8415	17.8074	23.4773	methylationnonchanged
COPS7A	0.0826441	0.0320439	10.819	10.5545	7.80285	8.32843	methylationnonchanged
COPS8	0.269681	0.0880613	10.8015	12.3234	6.05637	6.28092	methylationnonchanged
COPS9	0.30053	0.10733	13.482	11.7547	14.7175	13.2911	methylationnonchanged
COPZ1	0.278585	0.0934135	44.538	43.4852	74.7502	75.4287	methylationnonchanged
COQ10B	0.0470737	0.0301154	13.6821	12.4047	13.2735	14.7171	methylationnonchanged
COQ2	0.266025	0.0874534	12.9975	10.3753	6.48936	6.25859	methylationnonchanged
COQ8A	0.400075	0.169412	9.5137	8.97462	7.82912	8.05194	methylationnonchanged
CORO1C	0.359816	0.105383	52.7363	53.8705	28.3896	32.1589	methylationnonchanged
COX14	0.081899	0.0454035	9.48505	9.63565	13.6425	8.99379	methylationnonchanged
COX16	0.328612	0.166495	11.3012	12.8596	24.1843	16.249	methylationnonchanged
COX17	0.25834	0.116152	37.8189	40.3187	73.5074	57.4412	methylationnonchanged
COX20	0.200578	0.0780006	19.1518	18.7982	20.1507	19.5825	methylationnonchanged
COX4I1	0.168702	0.0572553	148.3	136.794	107.875	98.6191	methylationnonchanged
COX5A	0.13503	0.056268	58.2324	54.5515	24.4507	33.7395	methylationnonchanged
COX5B	0.0928252	0.0325999	82.6731	74.8274	91.2339	70.208	methylationnonchanged
COX6A1	0.0898186	0.0456748	134.589	124.493	165.014	155.836	methylationnonchanged
COX6B1	0.317513	0.104547	167.436	161.151	176.799	167.513	methylationnonchanged
COX6C	0.0939163	0.0388425	91.6584	81.0402	107.302	97.2394	methylationnonchanged
COX7A2	0.18357	0.052315	46.6738	47.6228	51.0876	52.8854	methylationnonchanged
COX7A2L	0.25673	0.0902535	27.8129	26.4869	31.3065	30.198	methylationnonchanged
COX7B	0.448418	0.227379	26.3313	25.957	46.549	35.3407	methylationnonchanged
COX7C	0.157866	0.0554121	252.8	251.452	228.054	196.334	methylationnonchanged
COX8A	0.232229	0.0978291	154.657	145.319	158.317	132.993	methylationnonchanged
ASAP1	0.722093	0.219466	33.8892	35.9008	9.74905	10.7939	differentmethylated
NCOR2	0.733785	0.233587	7.6943	7.83221	5.02609	5.3428	differentmethylated
GAB3	0.929879	0.429922	11.384	11.0605	7.01999	7.35049	differentmethylated
CPSF3	0.378746	0.111489	19.5393	18.6588	5.38731	5.75999	methylationnonchanged
ULK1	0.766806	0.268118	12.2365	12.7368	21.4282	19.1575	differentmethylated
CPSF6	0.157228	0.0679537	14.2548	14.1894	5.59458	6.13062	methylationnonchanged
CPSF7	0.0756596	0.0481395	22.5014	22.0877	7.3621	8.35625	methylationnonchanged
SMARCA5	0.604531	0.105923	32.1103	33.4236	11.5808	14.0069	differentmethylated
CR1L	0.301004	0.122793	20.9624	18.7539	32.1108	27.7561	methylationnonchanged
CRAT	0.102092	0.0505293	14.2991	12.1414	5.86552	6.83382	methylationnonchanged
CRBN	0.33862	0.112403	9.3381	10.6168	5.80537	7.76884	methylationnonchanged
TPST2	0.755146	0.259453	6.27176	6.43935	5.64481	5.25012	differentmethylated
CREBL2	0.13604	0.0618979	9.17666	8.84646	10.1932	9.6632	methylationnonchanged
CREG1	0.0373273	0.0296252	71.5582	75.4008	394.448	345.328	methylationnonchanged
CRKL	0.109778	0.0360607	20.9825	20.4714	10.5975	12.5582	methylationnonchanged
GYPA	0.571403	0.0758795	427.52	456.536	273.108	296.654	differentmethylated
CRLS1	0.370053	0.103547	12.9181	13.5879	8.75908	8.65178	methylationnonchanged
CRNDE	0.0725514	0.0329313	5.5048	5.99164	5.15234	5.54062	methylationnonchanged
CROCCP2	0.249977	0.0858517	16.5396	15.6463	9.92244	9.09575	methylationnonchanged
CRTC2	0.389149	0.114988	7.26235	7.78457	13.582	14.0577	methylationnonchanged
RAB3IL1	0.64268	0.147528	27.7874	29.1824	35.0917	33.1472	differentmethylated
CS	0.269831	0.0756301	54.8473	55.3251	17.7207	24.0416	methylationnonchanged
CSDE1	0.162292	0.0576084	114.096	114.805	87.0886	98.9951	methylationnonchanged
CSE1L	0.348188	0.122866	47.0568	48.1588	12.2134	14.3616	methylationnonchanged
CSNK1A1	0.176425	0.065057	33.7073	34.5757	22.4831	24.2711	methylationnonchanged
CSNK1D	0.486225	0.209519	18.7252	18.1666	22.023	24.6932	methylationnonchanged
AQP1	0.658543	0.163615	98.8055	100.898	50.0715	56.9526	differentmethylated
TUBA1C	0.680177	0.185392	108.718	107.297	94.7049	108.826	differentmethylated
CSNK2B	0.0484584	0.0354052	9.36261	9.65533	9.0637	8.59705	methylationnonchanged
CSTB	0.0981998	0.0457026	41.3103	42.5241	133.335	133.78	methylationnonchanged
SND1	0.746976	0.252473	26.9007	25.7394	23.9529	23.8724	differentmethylated
CCT6A	0.619178	0.12599	88.2181	89.9447	56.0504	51.629	differentmethylated
CTDNEP1	0.26252	0.102005	39.8391	39.6221	50.1185	49.9647	methylationnonchanged
CTDSP1	0.0363971	0.0324185	15.5212	15.3081	9.29602	11.5532	methylationnonchanged
AK1	0.631086	0.138009	24.7179	25.8253	54.9555	54.3296	differentmethylated
BAZ1A	0.728383	0.238858	22.7495	23.3682	7.47437	8.12351	differentmethylated
CTNNAL1	0.38856	0.11573	34.7735	35.9123	41.5199	42.2717	methylationnonchanged
CTNNB1	0.323119	0.126887	20.0749	20.8168	10.0229	13.0606	methylationnonchanged
CAT	0.70425	0.215405	353.699	366.364	176.148	214.941	differentmethylated
COL18A1	0.701665	0.213826	22.0121	20.1071	5.80515	7.02134	differentmethylated
CTSA	0.0762727	0.045078	14.8224	14.457	47.2349	44.928	methylationnonchanged
CTSB	0.261157	0.0881098	36.3599	36.6168	85.5328	84.0082	methylationnonchanged
CTSD	0.269586	0.0825367	96.9421	88.4922	152.894	144.5	methylationnonchanged
CTSL	0.161836	0.0670524	51.6094	57.183	173.27	160.919	methylationnonchanged
WAPL	0.692946	0.206101	19.5004	20.458	7.85635	8.98391	differentmethylated
PPP2R5A	0.714218	0.227843	11.3121	12.1255	7.25203	8.8865	differentmethylated
CUEDC2	0.345527	0.0843016	11.3656	13.1609	8.02267	7.20228	methylationnonchanged
CUL1	0.0865727	0.042036	12.4559	13.0167	6.72913	8.48063	methylationnonchanged
RNF10	0.69136	0.205142	53.3391	52.5984	105.181	106.49	differentmethylated
CUL4A	0.16869	0.0637654	15.9338	15.3441	20.0161	18.4704	methylationnonchanged
CUTA	0.0486828	0.0428912	11.0811	11.671	21.0572	20.7705	methylationnonchanged
CUTC	0.224786	0.101147	10.2582	8.46495	9.04593	8.97803	methylationnonchanged
CWC15	0.204832	0.0563249	22.4815	24.3868	20.1457	18.8822	methylationnonchanged
CWC22	0.0623172	0.0409617	11.4366	12.0206	8.12535	6.61835	methylationnonchanged
CXXC1	0.408466	0.127404	48.0325	48.3653	22.9827	21.2167	methylationnonchanged
CXXC5	0.325516	0.0893029	82.3939	85.8404	32.7866	46.0151	methylationnonchanged
CYB5R1	0.29762	0.0859162	16.3249	17.2974	19.8764	19.4193	methylationnonchanged
CYB5R3	0.434655	0.148614	21.6814	21.7125	16.756	19.1486	methylationnonchanged
CYBRD1	0.055283	0.0242686	38.4613	32.8649	21.6646	20.2069	methylationnonchanged
CYC1	0.115733	0.044141	73.563	76.765	31.6218	37.8146	methylationnonchanged
CYCS	0.0513952	0.0283667	23.4628	24.2302	15.4651	18.0715	methylationnonchanged
CYP51A1	0.432411	0.172029	12.5421	13.2111	13.2115	12.9936	methylationnonchanged
CYSTM1	0.0577459	0.0491211	21.6794	20.6463	43.8974	47.7402	methylationnonchanged
CYTH2	0.335687	0.109974	7.38958	7.49251	6.95946	8.12664	methylationnonchanged
CYTOR	0.310552	0.0554782	33.9395	31.8115	47.1267	37.8827	methylationnonchanged
CZIB	0.354806	0.0908226	7.13204	7.17369	7.26646	5.59056	methylationnonchanged
FBH1	0.671754	0.185725	24.5989	24.4257	10.7628	13.3626	differentmethylated
DAD1	0.261831	0.0811605	47.1542	45.2813	100.819	78.6326	methylationnonchanged
DAP	0.0416169	0.0452834	17.0305	18.8874	27.7206	36.645	methylationnonchanged
DAP3	0.452878	0.165535	27.4208	28.9341	21.4015	20.3032	methylationnonchanged
VBP1	0.722881	0.237129	74.2573	78.1267	38.8809	39.7276	differentmethylated
DAZAP1	0.274715	0.0836237	55.16	53.3518	34.7439	32.2463	methylationnonchanged
DAZAP2	0.0998735	0.0433521	53.933	54.2814	68.0049	68.4289	methylationnonchanged
DBF4	0.238983	0.0821812	27.1078	26.3724	13.0458	14.0652	methylationnonchanged
RBM17	0.620068	0.136034	23.17	22.9392	12.4691	13.6502	differentmethylated
DCAF11	0.133807	0.0621044	29.1906	31.3282	22.7866	25.9097	methylationnonchanged
DCAF12	0.354085	0.124259	32.9585	36.9986	48.9083	56.9273	methylationnonchanged
DCAF13	0.0339011	0.030539	9.29945	7.7005	13.4163	9.2036	methylationnonchanged
AHSP	0.567935	0.0842007	1317.12	1361.38	2957.87	2432.42	differentmethylated
DCAF16	0.0196374	0.0327853	14.884	14.7877	6.14022	5.86587	methylationnonchanged
DCAF6	0.31572	0.137002	34.2961	34.3007	20.3656	24.9984	methylationnonchanged
DCAF7	0.160348	0.0647757	25.6194	25.0419	7.1388	8.42977	methylationnonchanged
DCAF8	0.426179	0.129365	20.9313	23.0045	30.8647	31.2572	methylationnonchanged
DCK	0.226198	0.0475931	79.8174	76.8205	28.5059	37.4482	methylationnonchanged
DCP2	0.164277	0.0614507	13.7287	14.0528	5.4255	6.27442	methylationnonchanged
DCTN2	0.39946	0.112616	28.9889	28.75	14.6218	18.8776	methylationnonchanged
ZSWIM8	0.662072	0.178392	8.51544	8.27	7.36083	6.73254	differentmethylated
DCTN4	0.397082	0.137077	30.9149	32.3489	27.7372	29.5005	methylationnonchanged
DCTN6	0.0550652	0.0345097	20.2085	23.9666	19.4334	15.1757	methylationnonchanged
SEC22B	0.654155	0.17079	16.4315	16.8314	13.8214	14.5714	differentmethylated
DCXR	0.190266	0.0840357	35.3205	42.3721	82.7238	63.9854	methylationnonchanged
INPP5D	0.706255	0.22412	15.7923	15.3389	6.47959	7.25624	differentmethylated
UBE2Q1	0.633018	0.151003	14.6661	15.7263	17.6995	18.7713	differentmethylated
DDB2	0.214527	0.084474	27.3197	26.9695	17.6196	16.9219	methylationnonchanged
DDI2	0.399407	0.157526	28.9212	28.6602	9.73217	10.5941	methylationnonchanged
DDIT3	0.178508	0.0341061	32.0133	33.1585	178.056	142.154	methylationnonchanged
DDIT4	0.0272165	0.0364304	362.83	350.465	352.485	368.436	methylationnonchanged
DDOST	0.253653	0.0869706	41.3532	42.2188	18.3144	19.9019	methylationnonchanged
PRPF3	0.746316	0.264486	11.394	12.5609	5.66806	5.49187	differentmethylated
DDX1	0.314398	0.0969095	53.2628	53.6834	19.5442	24.6074	methylationnonchanged
TLE5	0.652025	0.170301	71.7506	67.6357	40.7146	50.2398	differentmethylated
DDX21	0.341321	0.108066	27.0103	29.1994	8.93856	11.0295	methylationnonchanged
SLC38A5	0.568953	0.0878998	30.1236	32.0005	20.2928	24.3786	differentmethylated
DDX24	0.275071	0.0741193	11.3303	10.8601	11.9603	13.353	methylationnonchanged
SAFB2	0.681602	0.200802	17.4045	15.9649	10.9776	12.4919	differentmethylated
DDX39A	0.392048	0.115712	53.6993	54.6748	41.6562	41.748	methylationnonchanged
DDX3X	0.259141	0.0788119	33.316	33.6708	18.9746	24.2521	methylationnonchanged
REXO1	0.719513	0.238952	8.50924	8.88352	6.22398	6.14914	differentmethylated
DDX41	0.302605	0.0786265	18.6967	18.9631	8.61403	9.15283	methylationnonchanged
SETD2	0.7957	0.315814	15.9944	14.9524	5.28177	6.28536	differentmethylated
DDX47	0.39833	0.152883	16.8553	15.9822	10.4678	13.594	methylationnonchanged
DDX49	0.346288	0.11988	10.0104	10.0354	5.45249	7.7867	methylationnonchanged
DDX5	0.173705	0.0628849	87.468	88.1498	50.0098	48.6506	methylationnonchanged
DDX50	0.408761	0.137649	16.0034	16.4862	7.42363	7.75228	methylationnonchanged
TLN1	0.639264	0.160357	62.8357	63.3609	16.2013	22.9488	differentmethylated
DDX56	0.376557	0.0959481	10.4072	9.3368	6.71369	7.4871	methylationnonchanged
HSF1	0.657842	0.179101	10.8799	10.9393	11.6425	9.75579	differentmethylated
DECR1	0.263277	0.105113	28.749	29.3642	15.5442	16.3175	methylationnonchanged
DEDD	0.16506	0.0572122	12.276	12.1426	11.1248	12.0678	methylationnonchanged
DEDD2	0.252688	0.0650548	17.2142	16.7053	31.4399	28.6522	methylationnonchanged
DEGS1	0.385425	0.144564	17.8002	17.9181	7.41252	8.9361	methylationnonchanged
DEK	0.176239	0.088477	137.444	151.659	46.6885	58.5885	methylationnonchanged
ANLN	0.674816	0.196312	34.8495	34.6712	7.76103	11.4309	differentmethylated
DENR	0.159285	0.0511075	17.5506	17.6185	8.35027	9.59594	methylationnonchanged
DEPDC1	0.407907	0.187846	26.9458	28.2901	7.35741	9.38527	methylationnonchanged
DEPDC1B	0.344152	0.0958971	28.4063	27.3297	9.86448	10.4877	methylationnonchanged
RMND5A	0.674759	0.196606	15.8507	15.629	39.2901	41.3181	differentmethylated
DESI2	0.0507155	0.049355	8.27172	8.44489	7.5766	8.66495	methylationnonchanged
GTPBP2	0.647955	0.170238	39.6101	39.8488	97.3398	106.611	differentmethylated
DGUOK	0.184305	0.0603743	18.3612	17.7956	22.4772	17.0262	methylationnonchanged
DHFR	0.045998	0.0547057	56.4443	61.8023	17.9537	18.8421	methylationnonchanged
DHPS	0.437627	0.138223	7.63902	7.70085	7.49164	8.50263	methylationnonchanged
DHRS13	0.24823	0.0917298	33.6313	35.5099	31.6569	32.7624	methylationnonchanged
KCNN4	0.620076	0.143957	27.6859	29.9471	30.9085	26.9067	differentmethylated
DHX29	0.228867	0.057349	8.3332	7.9649	11.3637	13.5054	methylationnonchanged
LARP1	0.661295	0.186807	47.5287	49.4815	29.8871	35.3837	differentmethylated
TTLL12	0.679928	0.205537	25.9673	26.77	18.8607	20.5181	differentmethylated
SRRM2	0.706856	0.232851	59.0849	59.6123	16.9969	20.2192	differentmethylated
EP300	0.726313	0.252522	22.7139	24.2262	12.4068	14.9336	differentmethylated
DIABLO	0.405185	0.121868	7.57403	5.84813	5.80823	5.75999	methylationnonchanged
GRK2	0.679753	0.206421	18.2443	18.1177	9.82563	11.0579	differentmethylated
DIPK2A	0.0288789	0.031183	7.61138	7.66826	17.387	16.2637	methylationnonchanged
FBXO9	0.648188	0.176411	11.4634	13.7654	5.74557	6.71579	differentmethylated
DLD	0.196167	0.0754766	33.6279	32.9099	16.7621	15.2544	methylationnonchanged
DLGAP5	0.303384	0.0984145	80.4159	86.0726	19.9687	25.0625	methylationnonchanged
DLST	0.144263	0.0607095	20.0226	21.8253	12.0683	13.1837	methylationnonchanged
DMAC2L	0.188804	0.0709671	5.56673	5.56349	5.09184	5.17704	methylationnonchanged
DMAP1	0.247624	0.065337	8.45542	8.80352	7.24309	6.29789	methylationnonchanged
DMTN	0.359433	0.0846551	153.971	154.073	180.08	202.004	methylationnonchanged
DNAJA1	0.389541	0.143167	75.6005	78.6497	89.6325	91.3067	methylationnonchanged
DNAJA2	0.255702	0.100929	15.9444	14.7277	10.903	11.7193	methylationnonchanged
DNAJA4	0.377564	0.0977198	116.922	112.846	34.3911	41.1362	methylationnonchanged
DNAJB1	0.146014	0.0516868	45.1263	41.6629	51.9206	51.512	methylationnonchanged
DNAJB11	0.424996	0.130776	26.0355	27.5282	28.5851	31.632	methylationnonchanged
DNAJB12	0.398703	0.144463	7.89354	7.97231	8.48857	7.70483	methylationnonchanged
DNAJB2	0.336073	0.0853034	10.194	9.11645	28.4881	23.8063	methylationnonchanged
DNAJB4	0.0330452	0.028982	11.3428	11.0169	12.5681	12.7914	methylationnonchanged
DNAJB6	0.375176	0.125817	17.1984	21.0545	23.519	25.0554	methylationnonchanged
DNAJB9	0.195736	0.0513374	12.4247	13.102	20.8167	22.3712	methylationnonchanged
DNAJC1	0.199014	0.0935282	7.34798	6.99683	6.7499	6.41845	methylationnonchanged
DNAJC19	0.0324317	0.035107	10.1935	9.25318	10.2081	6.76063	methylationnonchanged
DNAJC2	0.399419	0.132967	12.3728	13.0872	9.09842	8.58419	methylationnonchanged
DNAJC21	0.254139	0.103593	8.32179	8.55517	9.12061	10.0829	methylationnonchanged
DNAJC3	0.0323898	0.0276493	7.2081	6.16837	5.01075	5.94412	methylationnonchanged
DNAJC5	0.34807	0.187705	10.0512	10.8108	5.97281	5.58913	methylationnonchanged
PARP12	0.687547	0.216168	5.90685	5.21412	6.59636	6.75495	differentmethylated
DNAJC7	0.231946	0.0751144	24.5509	22.7043	16.5412	16.2312	methylationnonchanged
PRDX3	0.628377	0.157173	65.9677	63.3552	23.6753	27.2452	differentmethylated
DNAJC9	0.297998	0.0650524	87.8048	89.3914	32.309	34.5818	methylationnonchanged
DNAL4	0.0960504	0.0474636	6.34186	5.88016	5.51205	5.10281	methylationnonchanged
IFT52	0.698729	0.227698	16.7278	15.9383	5.25002	6.60828	differentmethylated
DNM1L	0.345194	0.134375	19.7476	19.5449	5.62134	5.04885	methylationnonchanged
WNK1	0.645301	0.174685	75.4927	75.6772	58.3978	64.4834	differentmethylated
DNPEP	0.386663	0.11876	6.31405	5.48962	14.7786	13.7214	methylationnonchanged
DNTTIP1	0.398355	0.126927	10.8605	12.5826	12.3257	13.1592	methylationnonchanged
DNTTIP2	0.383092	0.126881	14.9424	14.561	20.6569	19.6472	methylationnonchanged
GPATCH3	0.683018	0.21243	5.79476	5.9192	5.91405	6.92461	differentmethylated
DOLPP1	0.235337	0.0643587	13.0636	13.0783	5.20461	5.53339	methylationnonchanged
DONSON	0.262797	0.10192	27.7174	27.8304	10.4835	12.6982	methylationnonchanged
PRPF8	0.647508	0.177103	23.8362	23.3789	5.19448	6.78455	differentmethylated
DPF2	0.284952	0.0905414	12.6511	11.2783	5.30188	7.44688	methylationnonchanged
DPM1	0.283249	0.103146	26.8054	25.594	23.2217	16.8455	methylationnonchanged
DPM2	0.354163	0.102075	51.0837	56.066	108.054	108.893	methylationnonchanged
DPM3	0.213514	0.0614925	10.121	10.2263	17.4928	13.3735	methylationnonchanged
DPP7	0.226882	0.08142	22.727	19.5881	32.2973	31.5964	methylationnonchanged
DPY30	0.117905	0.0478473	16.3818	18.0534	11.9126	11.5385	methylationnonchanged
DR1	0.278064	0.0792199	10.9063	11.8378	5.60031	6.35294	methylationnonchanged
DRAP1	0.0495401	0.0351593	95.5487	94.2892	73.7129	73.5684	methylationnonchanged
DRG1	0.240406	0.0946941	24.1837	25.408	8.16579	10.6037	methylationnonchanged
DSN1	0.151154	0.0503427	23.6497	24.4536	8.05697	9.23737	methylationnonchanged
DSTN	0.0202888	0.0380187	16.4943	14.8969	12.7888	12.6847	methylationnonchanged
DTX3L	0.0628068	0.0411626	17.1436	15.7553	5.5035	5.91738	methylationnonchanged
DTYMK	0.0560051	0.0434345	31.3118	28.9741	9.24078	12.039	methylationnonchanged
PPP2CB	0.762243	0.292359	18.1106	20.548	15.7551	16.3928	differentmethylated
SLC4A1	0.596934	0.127456	1288.49	1324.62	984.297	1027.05	differentmethylated
DUSP1	0.0255122	0.0344666	38.808	40.162	39.7807	44.0242	methylationnonchanged
DUT	0.167376	0.0612333	55.5721	54.7121	26.1355	24.5547	methylationnonchanged
GRAP2	0.677751	0.208914	13.0157	13.199	20.2455	20.1152	differentmethylated
TEX2	0.65841	0.190093	15.1962	15.325	6.66946	9.07753	differentmethylated
DYNC1I2	0.229747	0.0913408	16.1002	16.184	7.90786	8.61532	methylationnonchanged
DYNC1LI1	0.157683	0.050938	26.0812	24.5946	13.249	14.3858	methylationnonchanged
HAUS6	0.69351	0.225267	23.3413	24.3877	5.67616	7.54735	differentmethylated
DYNLL1	0.0790644	0.0573832	91.1444	96.1504	180.986	164.127	methylationnonchanged
DYNLL2	0.0675235	0.0271425	13.2115	13.8178	15.4431	14.3559	methylationnonchanged
DYNLRB1	0.0438555	0.0403019	15.8182	15.9614	27.0863	24.0035	methylationnonchanged
DYNLT1	0.319229	0.0817628	21.7288	18.2911	17.894	18.3533	methylationnonchanged
ADIPOR2	0.675704	0.207518	20.0184	20.6362	12.9408	15.2968	differentmethylated
DYRK3	0.0490362	0.0345295	10.1498	10.8695	12.4668	13.8826	methylationnonchanged
E2F1	0.124905	0.0499108	14.9718	14.132	6.23121	6.48636	methylationnonchanged
PPP4R1	0.692055	0.223969	16.3266	16.043	5.58628	5.31596	differentmethylated
E2F3	0.0236632	0.038807	7.54869	6.42245	5.72952	6.42876	methylationnonchanged
E2F4	0.221245	0.0690115	81.7984	86.4515	38.2576	42.5725	methylationnonchanged
EAPP	0.364857	0.0957961	16.6546	15.0963	19.5537	23.6548	methylationnonchanged
EBLN3P	0.101066	0.0638784	12.0456	10.8321	7.06207	7.74617	methylationnonchanged
EBNA1BP2	0.148142	0.0633752	19.512	19.4211	12.5947	12.7998	methylationnonchanged
DHX38	0.659611	0.192923	12.5264	13.0004	6.26869	5.06253	differentmethylated
ECH1	0.322049	0.115333	47.6824	46.2888	33.0319	29.2546	methylationnonchanged
ECHS1	0.0831434	0.039133	24.169	20.059	16.3442	16.5693	methylationnonchanged
ECI1	0.282001	0.0975264	24.0048	23.8505	13.7092	15.2639	methylationnonchanged
ECI2	0.0640543	0.0516889	33.4031	33.5198	8.62099	10.4654	methylationnonchanged
ECPAS	0.361164	0.103537	20.6714	19.8415	12.1594	12.7931	methylationnonchanged
ECT2	0.401367	0.118237	24.9323	26.4184	7.52331	9.51454	methylationnonchanged
EDEM1	0.121935	0.0402916	6.27264	5.67168	5.92696	6.67664	methylationnonchanged
EDF1	0.223867	0.0842315	81.3531	76.1505	114.263	98.8125	methylationnonchanged
EED	0.392162	0.12103	11.9192	13.1278	6.22155	5.46203	methylationnonchanged
EEF1A1	0.122684	0.0548774	1803.8	1769.37	772.525	814.974	methylationnonchanged
EEF1B2	0.104048	0.0429252	147.531	143.672	90.6883	84.8232	methylationnonchanged
EEF1D	0.230236	0.0803285	34.1817	33.3876	28.8938	27.245	methylationnonchanged
EEF1E1	0.246208	0.0825248	18.2302	16.8827	9.05299	16.271	methylationnonchanged
EEF1G	0.256232	0.0865927	584.941	564.116	323.423	344.205	methylationnonchanged
APPL2	0.68423	0.217632	5.94587	5.93373	7.72902	7.21889	differentmethylated
EFCAB14	0.136946	0.0401973	16.1641	16.13	5.69118	6.67782	methylationnonchanged
ZC3H18	0.673886	0.207614	15.9506	16.3916	5.03897	5.65025	differentmethylated
EGLN2	0.397775	0.115572	29.5988	27.6368	27.515	27.3506	methylationnonchanged
CHUK	0.673817	0.207631	13.6622	12.8731	5.36185	5.97473	differentmethylated
CTNNA1	0.690556	0.225576	49.0088	48.0705	26.9496	30.5083	differentmethylated
EI24	0.178964	0.0728349	23.4859	20.4859	21.4576	21.1949	methylationnonchanged
EID1	0.0652684	0.0381787	48.5414	49.0264	24.6697	28.5838	methylationnonchanged
EIF1	0.0384973	0.0324718	278.217	273.38	628.98	570.129	methylationnonchanged
EIF1AD	0.117283	0.0427284	11.1225	10.7307	8.57306	7.53841	methylationnonchanged
EIF1AX	0.187963	0.0964566	20.4738	20.1551	10.1157	10.2549	methylationnonchanged
EIF1AY	0.354053	0.111508	104.603	111.48	308.709	282.141	methylationnonchanged
EIF1B	0.0472773	0.0393577	74.4691	76.0207	132.321	126.988	methylationnonchanged
HECTD4	0.681746	0.217506	13.7731	14.6111	9.41332	10.5351	differentmethylated
EIF2B1	0.203632	0.0592584	13.1887	11.865	8.0554	6.69841	methylationnonchanged
EIF2B5	0.104435	0.0549382	15.0871	16.3934	7.24221	6.81486	methylationnonchanged
CSNK2A2	0.604319	0.141586	13.7927	14.3915	9.43002	11.0373	differentmethylated
EIF2S1	0.427698	0.14906	26.3055	25.3295	16.7555	16.4219	methylationnonchanged
EIF2S2	0.0375918	0.0433412	108.962	115.614	67.973	69.9544	methylationnonchanged
EIF2S3	0.238991	0.108507	51.6537	48.1478	32.4343	30.2339	methylationnonchanged
ANK1	0.602615	0.140124	138.716	138.761	57.2795	65.9303	differentmethylated
SMAD4	0.664392	0.202168	8.23468	8.27957	5.54923	5.59561	differentmethylated
NCOR1	0.64608	0.184172	14.6594	14.5846	5.32119	5.85315	differentmethylated
EIF3D	0.418265	0.134629	84.1287	82.9729	42.5902	45.9302	methylationnonchanged
EIF3E	0.238701	0.0951234	102.351	97.8701	44.5505	43.1695	methylationnonchanged
EIF3F	0.301329	0.0709654	21.955	21.414	10.4846	10.7361	methylationnonchanged
EIF3G	0.386838	0.111113	60.9246	64.2076	46.0423	44.9041	methylationnonchanged
EIF3H	0.157794	0.0755977	49.1597	49.1742	37.5179	33.9746	methylationnonchanged
EIF3I	0.187071	0.0711832	57.944	57.2669	46.8738	49.5545	methylationnonchanged
TAOK3	0.668102	0.20658	7.61683	7.80727	6.58412	8.1969	differentmethylated
EIF3K	0.15527	0.0574576	55.1178	54.6524	81.976	70.0437	methylationnonchanged
EIF3L	0.4239	0.142066	105.094	104.722	41.9025	49.5973	methylationnonchanged
EIF3M	0.290555	0.113181	24.3825	23.2731	14.7197	10.5967	methylationnonchanged
EIF4A1	0.179477	0.0557417	206.201	196.944	102.573	105.928	methylationnonchanged
EIF4A2	0.182468	0.0511554	83.4622	81.2632	84.6389	80.3468	methylationnonchanged
ABCB6	0.628153	0.166951	37.0539	36.4851	56.5583	50.9028	differentmethylated
EIF4B	0.242553	0.0702946	114.086	114.394	45.4277	53.8351	methylationnonchanged
EIF4E	0.19908	0.0899391	7.12517	7.14487	6.19567	6.53958	methylationnonchanged
EIF4E2	0.238769	0.100012	14.602	14.1436	10.6374	10.4591	methylationnonchanged
TMEM165	0.613891	0.153042	26.7107	25.0909	16.8978	16.6195	differentmethylated
EIF4EBP2	0.0449878	0.033699	15.9302	16.3978	10.8019	12.1089	methylationnonchanged
EIF4G1	0.39199	0.11653	78.3612	78.5434	42.5598	55.4479	methylationnonchanged
EIF4G2	0.313835	0.086189	138.623	133.121	120.087	127.887	methylationnonchanged
EIF4H	0.161245	0.0600728	108.631	104.676	45.878	54.5903	methylationnonchanged
EIF5	0.288387	0.0782802	39.9648	38.6258	43.8787	49.0518	methylationnonchanged
EIF5A	0.0651779	0.0451294	159.093	153.721	113.471	121.946	methylationnonchanged
TRIM5	0.704227	0.24426	11.0128	11.1221	6.94341	6.97977	differentmethylated
EIF6	0.223302	0.0902033	18.967	16.0663	14.3729	13.9589	methylationnonchanged
GDPD5	0.59337	0.133696	10.4046	10.6636	5.3685	5.4395	differentmethylated
ELL2	0.380966	0.115274	30.4015	31.5554	12.1306	13.9635	methylationnonchanged
ELOB	0.0311427	0.0298632	42.1103	45.8451	101.713	92.6128	methylationnonchanged
ELOC	0.203142	0.0984589	18.3558	16.9512	17.4005	15.668	methylationnonchanged
SECISBP2	0.635159	0.175528	8.41959	7.60855	8.39324	8.79136	differentmethylated
ELOVL1	0.172107	0.0623115	59.09	57.4562	43.5612	49.04	methylationnonchanged
ELOVL5	0.106611	0.0528755	34.9331	35.8269	7.72807	9.54205	methylationnonchanged
EMC3	0.17048	0.0557732	24.0441	23.6774	75.0323	73.2519	methylationnonchanged
EMC4	0.241197	0.121736	34.4598	32.3228	33.7566	35.0218	methylationnonchanged
EMC6	0.0273895	0.0290695	12.5074	9.6951	22.9737	19.356	methylationnonchanged
EMC7	0.10337	0.0558068	30.3027	28.9939	25.3961	26.4986	methylationnonchanged
EMC8	0.386307	0.115393	8.66567	10.3339	6.68179	6.27509	methylationnonchanged
EMC9	0.159482	0.0587145	6.30414	6.38418	7.19152	5.82878	methylationnonchanged
EMD	0.0367999	0.0370932	53.817	59.7798	46.8332	54.9073	methylationnonchanged
EMG1	0.0295445	0.0408083	9.30174	8.74872	5.2304	6.30882	methylationnonchanged
SAT1	0.536373	0.0769542	30.5793	27.5299	165.125	150.63	differentmethylated
FBXO42	0.656705	0.198347	7.08706	7.44709	10.7328	11.7669	differentmethylated
ENDOD1	0.0376522	0.0351943	17.1799	19.9487	13.5623	12.2324	methylationnonchanged
ENDOG	0.186834	0.0876406	6.2183	5.44432	8.79075	8.14142	methylationnonchanged
ENO1	0.150608	0.0604719	25.3567	22.2693	22.6906	29.0624	methylationnonchanged
ENO2	0.41307	0.113751	7.74952	8.19371	5.02611	5.37617	methylationnonchanged
ENOPH1	0.0432883	0.0361305	13.1504	11.722	5.64923	7.62039	methylationnonchanged
RTF1	0.663564	0.205556	14.0599	14.9288	6.9687	8.48095	differentmethylated
ENSA	0.102769	0.0420917	25.2935	26.8194	30.0036	28.2993	methylationnonchanged
ENY2	0.188402	0.0846699	14.9678	17.1495	14.953	12.8916	methylationnonchanged
EOLA2	0.131773	0.0582713	6.92443	7.23456	6.9613	7.13818	methylationnonchanged
FUBP1	0.581442	0.123589	43.7014	42.2726	11.7631	14.6501	differentmethylated
EPB41	0.41852	0.132983	57.6507	58.6899	44.788	50.9103	methylationnonchanged
ANKLE2	0.782953	0.325354	12.103	12.8016	6.28522	6.12526	differentmethylated
EPC1	0.113908	0.0529318	6.77349	7.66168	6.72761	7.09856	methylationnonchanged
EPDR1	0.222375	0.104146	64.9243	67.4651	10.0713	14.3893	methylationnonchanged
EPHX1	0.406811	0.140144	9.74496	9.37459	8.07226	6.10895	methylationnonchanged
EPOR	0.202775	0.073965	57.4041	59.3346	38.3909	41.1734	methylationnonchanged
DCAF15	0.670246	0.212658	17.452	16.7976	10.9318	9.85258	differentmethylated
EPS15	0.369882	0.122228	33.205	34.9584	8.48624	10.3969	methylationnonchanged
SNORD22	0.515124	0.0577722	41.0447	32.382	7.04269	13.0703	differentmethylated
ERBIN	0.296427	0.0965827	13.7744	13.3615	5.41772	6.46236	methylationnonchanged
ERFE	0.323461	0.0927746	108.693	112.854	43.6437	45.4314	methylationnonchanged
MIR3654	0.96188	0.504562	52.6884	44.0779	53.8549	39.694	differentmethylated
ERH	0.258734	0.107942	130.902	141.994	107.175	92.3092	methylationnonchanged
ERI2	0.0319297	0.0379441	15.2605	14.5848	5.56824	6.73148	methylationnonchanged
ERLEC1	0.0669348	0.0385073	10.2345	13.1494	8.8294	10.4774	methylationnonchanged
ERMAP	0.247379	0.0569514	72.1394	72.1377	53.7636	59.8024	methylationnonchanged
ERP29	0.217237	0.098939	42.8523	40.2485	37.2443	38.1978	methylationnonchanged
ERP44	0.156392	0.070647	8.93765	8.97787	5.94514	7.09363	methylationnonchanged
ERVK3-1	0.246775	0.12204	12.3455	13.3789	9.00162	10.8796	methylationnonchanged
IPO5	0.65776	0.200473	30.9189	29.0942	7.8495	8.87323	differentmethylated
ESPN	0.321518	0.105397	42.1878	39.2757	152.429	167.539	methylationnonchanged
ESRRA	0.265132	0.089217	12.351	11.7638	15.0853	16.1071	methylationnonchanged
ZBTB7B	0.641927	0.185018	7.25683	7.32464	12.8975	13.728	differentmethylated
ESYT2	0.180394	0.0873709	12.5821	12.1579	6.76538	7.03163	methylationnonchanged
ETF1	0.264425	0.103384	45.365	41.6988	27.5103	32.4752	methylationnonchanged
ETFA	0.386962	0.149407	58.7261	59.834	37.4534	43.1012	methylationnonchanged
ETFB	0.218167	0.0840508	42.9573	48.4539	105.796	87.0904	methylationnonchanged
ETFDH	0.315348	0.104692	14.4201	15.2444	7.168	8.13447	methylationnonchanged
ETFRF1	0.0518545	0.0419382	9.8937	8.92887	9.25359	8.14919	methylationnonchanged
EWSR1	0.231379	0.0761692	85.8829	89.3125	43.874	51.2252	methylationnonchanged
LAMP1	0.643915	0.18743	54.0389	52.9244	58.3997	57.3298	differentmethylated
EXOC7	0.442494	0.154557	10.6392	10.6923	7.66293	8.68665	methylationnonchanged
EXOSC1	0.159242	0.0842712	14.5797	14.4853	9.85657	8.34763	methylationnonchanged
RGS10	0.602872	0.146483	58.9325	59.1214	40.6027	40.3199	differentmethylated
EXOSC3	0.149622	0.0644388	11.9979	10.8373	6.03649	5.10332	methylationnonchanged
EXOSC4	0.0412903	0.0326767	9.31001	7.5952	13.2595	13.5264	methylationnonchanged
EXOSC6	0.170763	0.0738253	7.77776	8.3387	14.0509	16.5385	methylationnonchanged
EXOSC7	0.221333	0.0907868	11.5438	10.7768	9.61244	9.27292	methylationnonchanged
EXOSC8	0.118786	0.0623984	36.2003	38.1679	24.7101	14.8941	methylationnonchanged
MINDY3	0.642113	0.185806	13.3167	15.7391	7.72918	8.71073	differentmethylated
RBM5	0.670304	0.213998	28.5415	27.4975	25.6218	23.8813	differentmethylated
EZH2	0.3316	0.110209	34.4	33.317	11.2382	12.7941	methylationnonchanged
EZR	0.102447	0.0476432	30.8597	29.1276	9.85152	11.6549	methylationnonchanged
F11R	0.21142	0.0625488	17.8205	16.1958	13.2912	10.6106	methylationnonchanged
FADS2	0.336988	0.0941199	46.1775	42.3856	7.21678	9.25733	methylationnonchanged
CTR9	0.632039	0.176167	16.2079	16.9699	10.6958	11.2536	differentmethylated
FAH	0.351165	0.122166	26.2609	26.6283	30.3887	28.7185	methylationnonchanged
FAHD1	0.0243059	0.0331825	8.82581	8.46794	8.10597	7.61489	methylationnonchanged
FAM111A	0.0872204	0.0481853	11.7277	11.8689	5.42162	5.35493	methylationnonchanged
FAM117A	0.302681	0.0975891	138.733	146.091	102.61	108.543	methylationnonchanged
FAM120A	0.399473	0.143337	18.2591	18.9038	6.2517	6.88753	methylationnonchanged
FAM131A	0.430195	0.136463	5.68571	6.4249	6.58797	6.41636	methylationnonchanged
FAM168B	0.0491834	0.0330522	9.12687	9.7058	5.04854	6.31795	methylationnonchanged
FAM174C	0.147707	0.0700018	11.0173	7.71446	18.4556	20.4457	methylationnonchanged
FAM20B	0.14534	0.070826	35.1277	38.9265	18.6745	20.6464	methylationnonchanged
FAM210B	0.092108	0.0410872	127.878	136.4	142.13	165.387	methylationnonchanged
FAM234A	0.375041	0.137293	23.4091	9.90204	6.76894	22.4409	methylationnonchanged
FAM32A	0.283542	0.101671	19.9987	21.7635	23.3655	20.6851	methylationnonchanged
FAM3A	0.0955872	0.0520072	17.8277	15.5107	13.8052	16.4169	methylationnonchanged
FAM50A	0.299704	0.103793	36.3111	37.5044	56.7818	47.6511	methylationnonchanged
FAM53B	0.0524272	0.0325747	32.1038	31.337	31.4769	33.0976	methylationnonchanged
FAM53C	0.151149	0.0544137	8.97985	8.50471	11.8574	13.5829	methylationnonchanged
FAM72A	0.0304169	0.0472539	23.1464	21.6909	9.48855	8.96754	methylationnonchanged
FAM72B	0.0255336	0.0384106	25.5349	25.7503	9.29754	11.4684	methylationnonchanged
FAM76B	0.308734	0.0946905	10.0752	11.5773	5.15818	5.20573	methylationnonchanged
FAM83D	0.247144	0.105599	25.8022	26.8923	10.4614	11.5721	methylationnonchanged
FAM89B	0.0850446	0.0374252	22.4443	19.53	23.7474	24.9086	methylationnonchanged
EIF2D	0.587154	0.132286	14.5809	15.094	6.47433	7.58576	differentmethylated
PPP1R12A	0.654161	0.199607	18.0688	20.2173	5.30072	7.85877	differentmethylated
GNL2	0.698528	0.244473	23.0672	22.3285	12.7734	12.8195	differentmethylated
FARSA	0.237805	0.091085	31.5907	27.6768	17.7836	18.5925	methylationnonchanged
FAS	0.153717	0.0595979	10.6937	11.6665	8.2736	7.16994	methylationnonchanged
SLC7A5	0.634362	0.182858	153.416	152.716	165.115	182.262	differentmethylated
FASTKD5	0.127054	0.0892851	10.3012	11.1792	6.62233	6.93486	methylationnonchanged
FAU	0.0890224	0.0402478	342.172	353.392	394.968	381.417	methylationnonchanged
TCERG1	0.625636	0.17432	24.0169	25.0647	6.76377	7.44134	differentmethylated
RRAGC	0.645265	0.194183	18.2219	20.1064	45.8096	47.9317	differentmethylated
FBL	0.276567	0.0805961	42.9986	40.8287	18.1486	19.7955	methylationnonchanged
SPAG5	0.659046	0.208142	39.9358	39.7353	14.5847	14.2462	differentmethylated
SF3B3	0.582622	0.132253	21.6096	21.8436	9.55487	11.4375	differentmethylated
FBXL5	0.337204	0.1219	9.87225	9.85934	9.53851	9.51916	methylationnonchanged
TOMM70	0.599214	0.14955	25.433	28.0517	10.1684	11.7132	differentmethylated
FBXO30	0.0223443	0.0313826	15.7271	15.5711	27.4507	28.2324	methylationnonchanged
FBXO34	0.123941	0.0499875	18.7798	20.2527	20.0148	20.6594	methylationnonchanged
SLC7A1	0.655713	0.206103	36.8827	34.9774	18.4486	19.7701	differentmethylated
FBXO5	0.32935	0.129106	41.5112	42.1897	10.2549	12.6427	methylationnonchanged
FBXO7	0.211657	0.0766771	180.688	186.139	175.001	183.84	methylationnonchanged
FBXO8	0.194817	0.077935	12.0821	12.8126	13.7658	15.0182	methylationnonchanged
AP3D1	0.70163	0.252907	21.4743	20.5211	15.7354	16.3972	differentmethylated
FBXW11	0.303542	0.124705	10.8491	11.3104	8.78298	9.72507	methylationnonchanged
AKT2	0.643352	0.194817	17.3742	15.923	15.5862	19.3374	differentmethylated
FBXW5	0.190118	0.0845508	12.9499	13.0605	12.9979	13.7244	methylationnonchanged
FCHO2	0.41174	0.180931	12.5361	13.5975	8.73216	8.54474	methylationnonchanged
FDFT1	0.230553	0.0887263	11.2456	10.6384	9.06389	10.4675	methylationnonchanged
FDPS	0.281408	0.0841645	40.7444	41.609	26.0115	25.3286	methylationnonchanged
FDX2	0.221708	0.0876169	5.54798	8.00929	6.98587	6.69417	methylationnonchanged
FDXR	0.140943	0.0460682	12.9199	10.9698	13.0143	12.6322	methylationnonchanged
FECH	0.228664	0.0785443	95.2419	96.6143	82.1535	98.2621	methylationnonchanged
FEM1B	0.425365	0.128969	11.6309	12.4557	9.5609	11.0169	methylationnonchanged
FEN1	0.0323539	0.0293348	66.2834	63.8226	29.3436	32.0359	methylationnonchanged
FERMT3	0.421169	0.121915	58.5318	56.9188	42.0352	41.813	methylationnonchanged
FGD5-AS1	0.0455494	0.0364489	29.1374	28.509	12.044	14.3717	methylationnonchanged
FGFR1OP2	0.184196	0.0923982	32.7595	39.6316	35.1347	36.4573	methylationnonchanged
FH	0.264157	0.103707	32.1276	29.9776	12.8474	14.8975	methylationnonchanged
FHDC1	0.379166	0.0916108	62.9095	63.3404	59.8595	68.5727	methylationnonchanged
FIBP	0.272873	0.0780796	11.2714	12.8902	8.31921	6.90941	methylationnonchanged
FIP1L1	0.147193	0.0638007	13.1691	13.4385	5.98323	6.44539	methylationnonchanged
FIS1	0.316039	0.104427	67.7988	70.0332	238.274	220.015	methylationnonchanged
FKBP1A	0.192754	0.0652266	30.385	28.8104	29.0474	28.8437	methylationnonchanged
FKBP3	0.206886	0.0884011	30.2106	27.7557	16.2692	15.3581	methylationnonchanged
FKBP4	0.295719	0.0979054	14.8446	13.1954	25.2553	23.7678	methylationnonchanged
HGS	0.641834	0.193447	18.9732	17.4456	15.2266	13.993	differentmethylated
SRRD	0.605661	0.157492	9.87597	9.30366	10.6929	11.9016	differentmethylated
FLOT2	0.345281	0.0993746	31.3706	31.4797	9.64985	12.0523	methylationnonchanged
KTN1	0.634121	0.186013	24.9715	25.1906	7.284	8.4774	differentmethylated
FN3K	0.201709	0.0739829	18.4193	19.742	8.8021	11.4923	methylationnonchanged
FN3KRP	0.309547	0.110249	17.6093	17.6474	5.45631	6.49415	methylationnonchanged
FNIP1	0.0458207	0.032711	12.2634	12.9442	8.19555	8.66408	methylationnonchanged
FNTA	0.322935	0.131673	14.9814	14.776	11.1127	9.83299	methylationnonchanged
FOS	0.0528428	0.0360245	7.16666	6.458	6.84083	6.83055	methylationnonchanged
FOXJ3	0.429976	0.140022	7.46745	8.27249	7.17199	7.16993	methylationnonchanged
FOXK2	0.448039	0.158036	7.82528	7.38139	7.01286	7.43032	methylationnonchanged
HDAC3	0.621022	0.173008	26.3179	25.0661	15.4035	16.4371	differentmethylated
PSMD4	0.626802	0.178848	78.5549	76.6316	76.1453	77.1057	differentmethylated
FOXO3	0.326278	0.0929142	45.88	48.9974	58.0171	62.6917	methylationnonchanged
OAT	0.586091	0.138322	96.3658	99.5373	65.1968	78.6334	differentmethylated
FPGS	0.380929	0.111479	11.0662	10.2161	8.64573	10.2458	methylationnonchanged
FRG1	0.337251	0.170356	12.8111	10.7972	13.1277	11.7378	methylationnonchanged
FRMD8	0.239736	0.0959848	8.69204	8.74464	12.7115	14.8396	methylationnonchanged
FTH1	0.0388571	0.0321918	3497.06	3534.17	16036.8	14344.6	methylationnonchanged
FTL	0.056058	0.0450161	2308.64	2293.9	10258.9	10072.7	methylationnonchanged
WWP2	0.672004	0.224345	7.81491	7.10828	5.65443	5.95936	differentmethylated
SNRNP40	0.609185	0.161551	32.7601	33.3558	12.3461	12.9435	differentmethylated
RPRD1B	0.629154	0.183472	16.0122	16.5018	11.1269	10.5631	differentmethylated
PNPLA2	0.672377	0.227424	12.3586	11.8818	23.0162	25.4517	differentmethylated
INPP5B	0.583295	0.138513	8.93059	8.39373	6.3768	5.82958	differentmethylated
NCS1	0.597707	0.15293	24.3185	23.0517	9.92298	11.9107	differentmethylated
DUS3L	0.65398	0.209409	7.88966	9.3263	6.183	8.72797	differentmethylated
ZRANB2	0.584085	0.1396	25.694	27.1952	11.198	13.6616	differentmethylated
ARRB2	0.703061	0.258888	37.1291	34.9698	45.0301	42.3609	differentmethylated
FXYD5	0.23212	0.0957505	10.664	9.94324	14.5859	11.0283	methylationnonchanged
SOX6	0.606623	0.162561	14.1465	15.2934	5.59302	6.55506	differentmethylated
LGALS9	0.628763	0.184772	6.03808	6.24524	9.10199	9.85771	differentmethylated
G3BP1	0.369316	0.134903	21.0483	20.4761	7.38451	8.00959	methylationnonchanged
G3BP2	0.296547	0.128127	21.5934	22.8474	12.1968	15.6239	methylationnonchanged
G6PD	0.224888	0.0870658	21.6581	20.286	19.6485	21.404	methylationnonchanged
RNPEPL1	0.686719	0.243609	8.43022	8.31688	5.98193	6.77111	differentmethylated
GABARAP	0.180353	0.0667829	121.149	112.844	519.91	421.652	methylationnonchanged
GABARAPL1	0.187741	0.0600344	14.0127	15.1586	64.1114	60.5234	methylationnonchanged
GABARAPL2	0.123123	0.0481813	45.8939	45.658	69.342	75.9186	methylationnonchanged
GAD1	0.200764	0.077354	11.1085	11.6722	11.7845	8.57179	methylationnonchanged
GADD45A	0.0318099	0.044481	89.4947	90.0447	237.594	217.224	methylationnonchanged
GADD45GIP1	0.14064	0.0466287	16.6568	15.2085	18.6866	16.567	methylationnonchanged
IQGAP2	0.638024	0.195522	21.0201	21.1721	5.81259	7.10942	differentmethylated
GALC	0.434597	0.147714	10.4515	10.785	5.63596	6.29175	methylationnonchanged
GALNT1	0.34019	0.113798	10.4969	10.6238	6.82542	7.01646	methylationnonchanged
GALNT10	0.3679	0.12973	21.5337	20.5966	14.0539	14.5899	methylationnonchanged
XRCC5	0.602997	0.161051	89.9251	85.9986	31.8885	37.4737	differentmethylated
GMPR	0.69431	0.25309	97.7403	99.813	191.593	184.969	differentmethylated
GAPDH	0.0571681	0.0410057	415.121	396.805	105.884	129.101	methylationnonchanged
TP53BP2	0.622951	0.181863	25.1197	26.0836	18.8548	18.7507	differentmethylated
GAR1	0.0629877	0.0291926	37.8411	39.9766	26.896	25.7935	methylationnonchanged
GARS1	0.173317	0.0790491	127.413	126.354	131.659	127.792	methylationnonchanged
GART	0.393571	0.10328	18.209	19.2815	8.0411	8.47071	methylationnonchanged
GAS2L1	0.169638	0.0600433	12.449	12.329	14.2103	13.4917	methylationnonchanged
GAS5	0.0697007	0.0386992	86.7619	87.4241	36.4873	39.3676	methylationnonchanged
PKLR	0.560772	0.120506	8.81779	9.24779	13.8299	17.0443	differentmethylated
CTCF	0.662575	0.223009	35.9151	36.8668	16.0298	16.5464	differentmethylated
ILF3	0.590034	0.151321	41.269	39.9697	19.1337	19.3684	differentmethylated
GBGT1	0.135582	0.0279341	13.1812	11.9472	10.566	11.0355	methylationnonchanged
GCAT	0.0233304	0.0216652	9.17123	8.68544	47.3227	45.1856	methylationnonchanged
GCDH	0.197136	0.0792815	9.89988	8.64917	8.01868	6.90716	methylationnonchanged
GCH1	0.101435	0.0535288	9.69814	9.23314	19.6271	22.0395	methylationnonchanged
GCHFR	0.137005	0.058924	5.84166	5.04086	19.6367	20.8473	methylationnonchanged
NIPBL	0.605367	0.166814	14.0532	13.9658	6.18802	6.00774	differentmethylated
GCLM	0.046605	0.0393469	71.6038	74.4555	80.0039	89.2299	methylationnonchanged
GDE1	0.366966	0.0802504	32.2359	33.1443	35.0459	34.8235	methylationnonchanged
AKR1C1	0.635442	0.197393	6.66014	6.20697	56.2513	51.5732	differentmethylated
TAF1D	0.540357	0.102693	11.0298	10.5443	8.25455	6.52583	differentmethylated
GDI2	0.343251	0.142301	99.7215	96.7664	52.4685	51.2567	methylationnonchanged
TRIM28	0.599373	0.161809	87.6946	77.4401	30.6486	35.6351	differentmethylated
GET3	0.205771	0.0688039	33.8973	36.6415	28.7266	34.9366	methylationnonchanged
PRKACA	0.619114	0.181716	8.08281	7.73469	6.64959	6.28541	differentmethylated
GFI1B	0.186977	0.0772708	119.015	117.911	54.9861	64.4017	methylationnonchanged
GFPT1	0.109317	0.0580028	8.4186	8.73947	13.8864	14.1581	methylationnonchanged
GGA3	0.34672	0.103681	9.15827	8.40937	5.51969	7.12126	methylationnonchanged
GGCT	0.206659	0.0745355	21.8835	23.7447	9.60095	7.94391	methylationnonchanged
GGH	0.232805	0.0725742	20.4948	21.2105	7.72835	9.88783	methylationnonchanged
GGNBP2	0.379998	0.122835	14.4848	15.1261	7.94747	9.27334	methylationnonchanged
GHITM	0.17333	0.0676866	131.378	134.804	201.733	197.751	methylationnonchanged
GID8	0.0346782	0.0362599	16.9688	17.0506	22.7962	26.0473	methylationnonchanged
KPNA6	0.600222	0.162855	12.6915	13.0857	5.88806	7.85893	differentmethylated
GIHCG	0.116691	0.0383265	11.0823	11.5781	7.78233	8.80133	methylationnonchanged
GINM1	0.323309	0.138133	20.0368	18.5757	10.1445	12.2568	methylationnonchanged
GLA	0.0509577	0.028559	19.808	20.9912	31.6341	27.3692	methylationnonchanged
GLB1	0.353816	0.121464	11.36	12.1815	7.99969	9.36192	methylationnonchanged
GLE1	0.315423	0.089057	10.7562	10.8175	6.19225	6.75201	methylationnonchanged
PDS5A	0.629991	0.192931	24.8404	26.2476	8.73458	10.1872	differentmethylated
TOMM20	0.681741	0.245056	44.9016	45.6427	23.6518	21.0303	differentmethylated
GLOD4	0.213694	0.0897264	21.5369	21.711	9.72648	12.0381	methylationnonchanged
GLRX3	0.396242	0.112988	19.3166	17.8446	15.1316	18.1804	methylationnonchanged
GLRX5	0.0757543	0.0287148	263.042	276.135	405.773	384.58	methylationnonchanged
GLT8D1	0.365028	0.111155	8.32915	8.44428	6.73934	5.32983	methylationnonchanged
GLUL	0.135389	0.0420217	77.7239	79.1436	69.7648	71.6286	methylationnonchanged
GLYR1	0.427344	0.143906	38.5311	40.3727	14.8116	15.5036	methylationnonchanged
GMNN	0.162318	0.0707895	48.1518	50.4903	19.644	23.4116	methylationnonchanged
CKAP5	0.632763	0.196526	47.1458	46.3813	11.3939	14.1426	differentmethylated
NPLOC4	0.64228	0.20618	20.2463	20.4373	15.9379	16.8786	differentmethylated
SREBF2	0.603212	0.167255	15.3265	15.5025	10.6681	10.6197	differentmethylated
GNA13	0.0795947	0.0434199	17.9804	18.2798	19.7723	21.3164	methylationnonchanged
GNAI2	0.393846	0.122185	18.9762	18.8396	21.1205	24.3006	methylationnonchanged
GNAQ	0.0437281	0.0314399	14.5473	13.6277	5.75833	5.46269	methylationnonchanged
GNAS	0.495554	0.24603	61.9684	63.2352	57.8397	64.3348	methylationnonchanged
GNB1	0.300942	0.10018	45.6156	44.6639	26.6063	31.3532	methylationnonchanged
GNB2	0.208082	0.0816245	104.14	105.785	69.5832	72.9491	methylationnonchanged
GNG10	0.0949555	0.046803	8.39135	9.01262	7.27309	7.48961	methylationnonchanged
GNG5	0.292846	0.122509	80.2809	71.5072	104.012	92.6858	methylationnonchanged
DUS1L	0.591781	0.156236	17.7443	15.5822	12.9686	12.7502	differentmethylated
GNL3	0.232968	0.0628132	17.5964	17.1259	29.7038	25.9985	methylationnonchanged
GNPAT	0.348283	0.122485	15.4516	15.6143	7.39094	7.33415	methylationnonchanged
GNPDA1	0.226855	0.0988594	14.9952	16.1791	16.8196	14.3135	methylationnonchanged
GNPTG	0.252341	0.0924875	7.39386	6.9683	15.8045	14.6862	methylationnonchanged
CSNK1G2	0.747916	0.312396	11.1909	11.9599	5.2885	5.9253	differentmethylated
GET4	0.723649	0.288682	19.2413	16.6294	49.2019	44.0376	differentmethylated
DAAM1	0.627275	0.192449	22.7109	23.5994	5.4383	6.14056	differentmethylated
GOLGA4	0.179108	0.0789877	21.3594	21.8702	11.3029	12.1435	methylationnonchanged
PABPC4	0.592752	0.158205	58.5253	54.1629	17.2295	19.4735	differentmethylated
GOLGA7	0.259647	0.114802	16.4844	17.5388	12.9402	15.558	methylationnonchanged
GOLPH3	0.0270675	0.0230758	24.7448	23.8809	19.7832	20.7064	methylationnonchanged
GOLT1B	0.0255278	0.0274551	9.37389	9.73685	5.58812	5.42851	methylationnonchanged
GORASP2	0.282532	0.120009	12.1947	12.3677	11.484	10.991	methylationnonchanged
GOT1	0.27147	0.0732358	28.3691	26.2581	39.6345	38.3273	methylationnonchanged
GOT2	0.286328	0.0996525	31.192	27.5914	8.07096	9.56584	methylationnonchanged
GPAA1	0.119931	0.0554027	27.8397	28.7216	18.0181	17.3036	methylationnonchanged
UBAC1	0.611679	0.177696	220.131	216.272	128.077	131.271	differentmethylated
GPATCH4	0.35683	0.133021	9.90798	10.1246	5.1978	5.11479	methylationnonchanged
GPBP1	0.467985	0.185548	18.5604	18.395	13.5395	15.1655	methylationnonchanged
HEXB	0.626497	0.192685	22.3226	22.7466	27.2531	28.7142	differentmethylated
TFE3	0.74224	0.308557	5.95996	5.39491	19.9132	19.9354	differentmethylated
GPKOW	0.276705	0.0956931	19.8101	19.5969	18.5355	17.0095	methylationnonchanged
GPN3	0.19806	0.0755227	11.7288	12.124	7.05936	7.52484	methylationnonchanged
GPR146	0.246171	0.0696984	5.73841	5.68373	5.44918	6.18912	methylationnonchanged
GPR89A	0.243749	0.0817581	10.3806	9.67588	6.76912	5.51388	methylationnonchanged
GPS1	0.205815	0.0686293	13.3045	11.7726	6.21472	8.52634	methylationnonchanged
GPS2	0.317392	0.0750443	22.9763	22.8472	44.0601	39.3591	methylationnonchanged
GPSM2	0.389706	0.112373	15.6912	15.9188	7.05797	8.74758	methylationnonchanged
GPX1	0.101408	0.051288	31.1992	30.2276	164.258	173.693	methylationnonchanged
GPX4	0.122426	0.0441849	40.3713	39.3102	244.957	226.16	methylationnonchanged
MARCHF5	0.703812	0.270616	8.90358	7.67344	8.01061	8.83861	differentmethylated
SP100	0.624737	0.19169	7.90224	6.76139	7.56445	7.91449	differentmethylated
GRB2	0.199437	0.0602376	20.2191	19.5166	16.8782	15.5428	methylationnonchanged
GRHPR	0.414321	0.121487	21.2276	21.1106	18.3902	13.8916	methylationnonchanged
GRINA	0.245148	0.085133	30.5073	30.71	32.3126	37.7655	methylationnonchanged
GRIPAP1	0.324276	0.108613	9.05305	8.54433	9.98041	9.16949	methylationnonchanged
PPP1R12C	0.626442	0.193485	9.17121	10.0007	10.2631	11.4173	differentmethylated
GRK6	0.160452	0.061479	24.7059	26.9684	19.5988	24.696	methylationnonchanged
GRN	0.418818	0.145379	23.1232	22.7742	30.832	33.4842	methylationnonchanged
GRPEL1	0.144861	0.0632057	9.24409	8.88576	9.94116	10.1483	methylationnonchanged
GRPEL2	0.09501	0.0341864	10.6774	10.0248	8.44307	8.24643	methylationnonchanged
GRSF1	0.239054	0.0795879	10.2107	10.0705	11.1268	9.67309	methylationnonchanged
UBE2Z	0.561127	0.128195	14.9085	12.623	10.4126	13.7051	differentmethylated
PPID	0.635872	0.203502	17.2193	16.4876	7.3785	9.55689	differentmethylated
DDRGK1	0.586699	0.154908	15.7194	13.5296	10.118	9.10355	differentmethylated
GSR	0.0652628	0.0375665	59.485	63.8263	77.6545	83.3018	methylationnonchanged
GSTK1	0.259781	0.0850322	19.4759	19.2583	17.1888	19.1559	methylationnonchanged
GSTO1	0.247803	0.0673281	67.4327	64.5668	39.5248	43.2212	methylationnonchanged
GSTP1	0.261527	0.104865	61.9209	55.9841	115.492	108.143	methylationnonchanged
GTF2A1	0.0981421	0.0427929	15.5324	15.7861	7.481	8.39294	methylationnonchanged
GTF2A2	0.22435	0.0901687	25.1564	24.9332	26.3026	25.357	methylationnonchanged
GTF2B	0.287128	0.0752927	17.7489	18.5587	21.2393	22.4736	methylationnonchanged
GTF2F1	0.439752	0.141944	29.3565	28.3472	14.1002	13.5309	methylationnonchanged
TMEM131L	0.568726	0.136984	14.5221	15.2978	7.63719	7.61099	differentmethylated
GTF2H1	0.372593	0.117265	11.2097	11.8905	10.8237	10.6183	methylationnonchanged
GTF3A	0.338191	0.0900552	28.9139	26.3503	26.0897	23.3259	methylationnonchanged
GTF3C5	0.313369	0.125784	29.4203	30.1608	40.2919	42.4003	methylationnonchanged
GTF3C6	0.164397	0.0725285	39.1323	38.531	37.2229	34.0784	methylationnonchanged
SLC7A11	0.597604	0.165972	11.9748	11.5657	7.67887	7.9359	differentmethylated
PIK3CB	0.652609	0.221065	10.0402	10.0232	8.98975	10.7723	differentmethylated
GTPBP6	0.487616	0.240066	6.13043	5.53248	5.94206	6.13614	methylationnonchanged
MRPS9	0.594705	0.163665	26.9945	30.0729	21.9177	19.8753	differentmethylated
GUCD1	0.296981	0.0943768	55.7418	55.4451	27.16	31.4521	methylationnonchanged
GUK1	0.356841	0.0964227	78.6471	83.8682	190.921	180.292	methylationnonchanged
THAP4	0.622637	0.192351	7.89057	7.95888	7.76023	7.5171	differentmethylated
HSPA4	0.584939	0.155091	27.0242	26.43	14.6012	16.3579	differentmethylated
GYPB	0.311214	0.0672222	436.52	484.964	775.115	733.306	methylationnonchanged
GYPC	0.1113	0.0403316	272.808	302.573	283.848	295.934	methylationnonchanged
GYPE	0.339188	0.0788375	76.3584	77.7512	57.7324	60.7319	methylationnonchanged
PSME4	0.623557	0.194066	22.4435	22.7371	11.4188	12.8846	differentmethylated
H1-0	0.0318024	0.0355959	507.291	521.873	396.444	435.34	methylationnonchanged
H1-10	0.0491658	0.0315845	173.168	180.232	81.0683	90.2008	methylationnonchanged
H1-2	0.0493785	0.022489	38.0694	40.3044	776.586	699.8	methylationnonchanged
H2AJ	0.0724689	0.0546212	9.26899	10.4944	22.0296	17.9928	methylationnonchanged
H2AX	0.0793804	0.0507957	108.423	109.857	98.0128	94.7471	methylationnonchanged
H2AZ1	0.0295976	0.0293761	390.973	371.847	300.608	312.152	methylationnonchanged
H2AZ2	0.0378947	0.0314786	62.4838	65.2045	28.8656	30.9505	methylationnonchanged
H2BC12	0.0694453	0.0378566	12.6761	11.2926	139.171	134.766	methylationnonchanged
H3-3B	0.0773089	0.0386132	71.2756	74.8869	70.5237	78.4737	methylationnonchanged
RXRA	0.587959	0.158639	17.8997	18.7802	16.4755	17.244	differentmethylated
HACD3	0.334962	0.0882785	27.115	26.6478	6.99151	8.05559	methylationnonchanged
HACL1	0.027378	0.0343236	8.98408	7.3374	6.6192	6.75404	methylationnonchanged
HADHA	0.195909	0.0794131	114.449	112.401	49.8582	54.8274	methylationnonchanged
HADHB	0.254775	0.0931369	45.3141	46.1856	31.2523	31.2017	methylationnonchanged
HAGH	0.226531	0.0820273	43.1789	45.4089	49.112	46.268	methylationnonchanged
HARS1	0.194005	0.0782823	38.4027	36.7338	14.9158	14.8284	methylationnonchanged
HAT1	0.362016	0.117919	76.6508	76.0424	22.8694	30.4914	methylationnonchanged
HAUS1	0.435196	0.149181	34.7245	30.1007	12.3354	12.7588	methylationnonchanged
HAUS2	0.137106	0.0679259	15.9015	16.1069	6.01989	6.09203	methylationnonchanged
HAUS4	0.41984	0.171823	20.649	20.1552	6.41153	8.65843	methylationnonchanged
KDM4B	0.616116	0.187078	6.22034	6.26364	5.59053	6.00488	differentmethylated
HAUS8	0.28329	0.106228	21.3107	24.4717	11.4448	11.7387	methylationnonchanged
HAX1	0.184414	0.0421802	41.0607	42.2417	32.9877	32.8746	methylationnonchanged
HBA1/2	0.0810412	0.0418062	107591	110158	235049	215660	methylationnonchanged
MFAP1	0.62472	0.196163	20.9778	22.307	10.0866	13.6976	differentmethylated
DDX23	0.566403	0.137975	31.4005	32.0547	9.52755	10.9355	differentmethylated
HBD	0.436982	0.145264	3882.38	4411.37	3909.83	3499.25	methylationnonchanged
RNF19A	0.668435	0.24001	20.3436	21.7338	22.843	23.9172	differentmethylated
HBM	0.0440365	0.0338158	322.697	339.999	751.751	618.031	methylationnonchanged
HBP1	0.435626	0.141672	11.8098	12.5793	16.4336	18.4681	methylationnonchanged
HBQ1	0.181969	0.0698343	52.2678	42.6224	185.601	169.441	methylationnonchanged
ZFYVE1	0.621644	0.193282	7.27677	7.93927	9.72384	10.8341	differentmethylated
PSMF1	0.677397	0.249069	17.3042	17.1205	17.6171	18.7691	differentmethylated
ATXN10	0.621128	0.192929	15.411	16.8383	7.01699	7.06094	differentmethylated
HCLS1	0.387556	0.175266	6.68416	6.33771	5.56709	8.92165	methylationnonchanged
TNS1	0.580991	0.152818	50.7026	52.3187	59.9357	68.8332	differentmethylated
HDAC2	0.272977	0.103355	11.2328	11.3205	6.40246	6.26706	methylationnonchanged
TRABD	0.614143	0.186288	7.17947	6.16944	5.44348	5.89053	differentmethylated
HDDC2	0.193141	0.0656326	11.7346	11.5837	8.7434	8.6193	methylationnonchanged
HDDC3	0.0654503	0.0366342	5.84708	6.00661	7.83262	8.70924	methylationnonchanged
HDGF	0.14182	0.0581847	242.711	242.147	162.113	168.685	methylationnonchanged
FUNDC2	0.63869	0.211064	8.09627	7.19796	10.4275	11.9024	differentmethylated
EHBP1L1	0.571271	0.143793	57.1589	60.5874	31.3817	36.4606	differentmethylated
HEBP1	0.33631	0.0961894	80.1701	76.9502	34.9222	37.4879	methylationnonchanged
HECA	0.176677	0.074411	6.19329	6.25816	15.5195	12.193	methylationnonchanged
EIF3B	0.640147	0.212808	61.8697	56.5996	34.3238	35.3786	differentmethylated
MCM6	0.652594	0.225757	47.7853	44.4722	7.43999	10.4133	differentmethylated
CNOT10	0.637736	0.210979	27.6712	27.126	19.5542	20.9623	differentmethylated
POLR2A	0.645004	0.218277	17.5917	17.5056	11.9962	13.11	differentmethylated
MAN2A2	0.586358	0.159703	27.0069	29.473	27.9339	29.1046	differentmethylated
ITLN1	0.671326	0.244926	7.94839	9.11421	216.532	202.871	differentmethylated
HES6	0.0373227	0.0339057	121.576	117.221	82.3001	83.5295	methylationnonchanged
XPOT	0.660648	0.234643	53.8577	52.6479	29.864	33.3428	differentmethylated
HEXIM1	0.0367384	0.028766	14.0972	13.0126	40.6836	40.1322	methylationnonchanged
DCAF10	0.567462	0.141762	6.55118	7.49671	5.21852	5.44218	differentmethylated
HIBADH	0.334608	0.138371	9.94237	9.72914	8.15974	8.92168	methylationnonchanged
HIGD1A	0.156376	0.0549218	46.0803	47.3999	29.2653	30.0112	methylationnonchanged
HIGD2A	0.0285544	0.0354658	23.0604	22.0579	32.5736	30.9475	methylationnonchanged
HIKESHI	0.224478	0.0817622	16.8478	16.7695	11.339	8.0786	methylationnonchanged
HINT1	0.146726	0.0572268	56.0963	61.499	68.0464	59.3103	methylationnonchanged
HINT2	0.14446	0.0488365	21.3899	19.5437	18.4505	18.0379	methylationnonchanged
HINT3	0.0555509	0.0247677	9.71256	9.11281	7.01523	7.21287	methylationnonchanged
HIPK1	0.260736	0.100815	23.3385	24.1211	7.47002	8.91481	methylationnonchanged
HIRA	0.0560919	0.0289648	31.2133	30.1431	13.7284	14.8273	methylationnonchanged
HJURP	0.352819	0.107681	76.2228	79.6421	52.8152	51.6366	methylationnonchanged
ANAPC7	0.64915	0.223533	11.275	11.6635	5.68888	5.35415	differentmethylated
PINK1	0.589189	0.16362	5.94815	7.5541	27.9565	29.5455	differentmethylated
HMBS	0.35953	0.0956947	313.686	331.5	381.238	371.087	methylationnonchanged
HMCES	0.135027	0.0507331	17.5308	17.7252	15.0797	17.3963	methylationnonchanged
HMG20B	0.371222	0.11176	15.5745	16.3846	21.4942	21.7201	methylationnonchanged
HMGA1	0.128485	0.0668242	125.409	119.218	72.2952	78.636	methylationnonchanged
HMGB1	0.0468649	0.0345793	119.677	121.924	45.7614	45.1146	methylationnonchanged
HMGB2	0.0280588	0.0299238	1153.62	1195.91	757.24	693.694	methylationnonchanged
SRP68	0.597058	0.171626	20.2322	19.1436	9.89539	9.08047	differentmethylated
HMGCL	0.435729	0.15145	9.83035	10.5669	9.54681	10.229	methylationnonchanged
HMGCS1	0.296051	0.0845477	12.0707	12.7959	18.2217	19.9525	methylationnonchanged
HMGN1	0.0522445	0.0335216	113.265	110.559	69.1197	68.3408	methylationnonchanged
HMGN2	0.0289462	0.038	440.894	452.477	215.68	216.683	methylationnonchanged
HMGN3	0.160242	0.0663775	6.93445	7.17304	8.51464	7.22405	methylationnonchanged
HMGN4	0.0261946	0.0283648	13.6416	13.5321	9.04455	10.3715	methylationnonchanged
HMGN5	0.0527339	0.0291714	23.7579	23.1235	5.4173	6.43059	methylationnonchanged
HMMR	0.0314606	0.0266856	45.5015	47.7009	11.3731	14.7561	methylationnonchanged
UPF1	0.574321	0.149044	16.5641	15.7566	8.16708	9.01605	differentmethylated
HNRNPA0	0.0546969	0.0315289	18.3581	19.2997	8.23736	8.25044	methylationnonchanged
HNRNPA1	0.0795485	0.0284251	393.837	388.859	120.255	128.335	methylationnonchanged
HNRNPA1L2	0.185759	0.0730573	15.5087	15.729	6.17229	5.42575	methylationnonchanged
ISG20	0.597159	0.172174	5.39841	6.04179	22.0991	17.8517	differentmethylated
HNRNPA2B1	0.0351585	0.0289681	277.297	279.519	143.765	142.199	methylationnonchanged
HNRNPA3	0.0870406	0.043658	91.9676	96.589	38.4528	38.997	methylationnonchanged
HNRNPAB	0.113485	0.0542651	131.108	133.808	58.6062	58.815	methylationnonchanged
HNRNPC	0.223781	0.0759811	127.699	125.671	93.6049	97.7427	methylationnonchanged
HNRNPD	0.0663847	0.0362815	132.128	127.667	51.0356	55.8601	methylationnonchanged
HNRNPDL	0.0402064	0.0344533	32.7981	32.3635	17.8737	16.3729	methylationnonchanged
HNRNPF	0.0565539	0.0460218	75.5454	77.3797	46.2484	50.6459	methylationnonchanged
HNRNPH1	0.228119	0.0810389	66.4964	68.8122	27.0673	27.1502	methylationnonchanged
HNRNPH3	0.360935	0.0946861	84.3905	85.0433	45.7159	43.4579	methylationnonchanged
HNRNPK	0.142085	0.0560656	231.56	235.806	143.353	150.694	methylationnonchanged
RPS4Y1	0.668478	0.243523	108.146	104.395	61.4418	56.4432	differentmethylated
GBA2	0.55964	0.134984	7.97385	8.44408	6.61093	6.10781	differentmethylated
HNRNPU	0.260966	0.0742892	92.8371	97.8159	35.3075	40.0565	methylationnonchanged
HNRNPUL1	0.297289	0.0916001	81.9217	82.4969	35.0069	38.7434	methylationnonchanged
HNRNPUL2	0.0348232	0.0315248	59.6034	61.9285	33.4195	38.1984	methylationnonchanged
HP1BP3	0.364727	0.117418	33.4467	35.6795	12.817	15.5979	methylationnonchanged
HPF1	0.395004	0.143366	20.2175	20.1862	6.27188	9.47811	methylationnonchanged
RYBP	0.607509	0.183871	13.8555	14.3832	11.2711	11.0869	differentmethylated
HPS1	0.227654	0.0859858	24.6948	24.7096	47.2424	49.962	methylationnonchanged
HPS4	0.253914	0.0783519	13.9503	14.7228	5.79931	6.41851	methylationnonchanged
HSBP1L1	0.425598	0.148194	9.66701	7.7259	8.31834	9.05872	methylationnonchanged
HSD17B10	0.352504	0.12057	38.5483	37.4001	28.2506	24.5129	methylationnonchanged
CD47	0.581167	0.157563	28.3413	27.9469	9.45773	9.37125	differentmethylated
HSD17B4	0.395994	0.138047	51.5886	49.543	20.493	21.1609	methylationnonchanged
HSDL2	0.215865	0.0953618	22.6498	21.6925	6.67788	6.39155	methylationnonchanged
YBX3	0.576388	0.153037	113.039	119.802	304.773	300.454	differentmethylated
HSF2	0.344492	0.0967183	7.73391	7.81206	5.82221	5.37623	methylationnonchanged
HSP90AA1	0.206799	0.0594595	346.404	352.259	246.201	260.228	methylationnonchanged
HSP90AB1	0.0721425	0.0317136	260.493	247.56	207.923	205.055	methylationnonchanged
HSP90B1	0.15291	0.0604193	92.6972	87.2417	90.8719	86.621	methylationnonchanged
HSPA13	0.0483216	0.029684	22.0888	22.3623	21.3249	22.5052	methylationnonchanged
HSPA1A	0.0361233	0.0232012	7.13506	6.29486	17.6075	17.6408	methylationnonchanged
HSPA1B	0.0405317	0.0310228	9.25057	8.40617	20.181	18.3744	methylationnonchanged
TRIM21	0.56231	0.139132	20.1481	20.6164	14.2915	14.7221	differentmethylated
HSPA5	0.0453171	0.0314682	46.9472	42.8654	414.072	367.435	methylationnonchanged
HSPA8	0.0740331	0.0447491	516.691	508.007	278.392	307.202	methylationnonchanged
HSPA9	0.243828	0.080037	72.0947	68.8275	72.6772	74.5189	methylationnonchanged
HSPB1	0.0670949	0.0357991	19.3071	19.5485	30.3863	27.5008	methylationnonchanged
HSPD1	0.0873021	0.0459598	192.571	188.109	74.8498	81.0268	methylationnonchanged
HSPE1	0.0269147	0.0295199	117.93	108.732	105.872	81.9846	methylationnonchanged
HSPH1	0.313713	0.083397	23.0552	22.5095	18.8438	15.9471	methylationnonchanged
HTRA2	0.032078	0.0344533	23.134	24.6384	22.8871	20.7628	methylationnonchanged
CPEB4	0.543435	0.120294	23.3642	25.9538	20.6675	24.3929	differentmethylated
HYLS1	0.385503	0.106092	6.67	6.51549	7.3939	8.45353	methylationnonchanged
HYOU1	0.174781	0.0660027	10.5903	10.2202	9.42782	10.6316	methylationnonchanged
HYPK	0.372533	0.115959	6.13182	5.21779	8.25011	6.55099	methylationnonchanged
IAH1	0.420634	0.154026	9.7793	8.69035	10.3198	10.6467	methylationnonchanged
IARS1	0.350368	0.0694339	91.9867	90.8886	26.7996	34.4521	methylationnonchanged
ID2	0.0329959	0.0353686	18.5674	20.2946	44.2537	42.3913	methylationnonchanged
IDH1	0.192373	0.0677311	20.9013	17.8125	16.4445	16.7485	methylationnonchanged
IDH2	0.12914	0.0451905	95.2657	91.9034	31.1562	31.9056	methylationnonchanged
DDX42	0.619838	0.196855	29.0786	29.462	15.1863	15.7574	differentmethylated
XAB2	0.631443	0.20871	17.6481	17.6166	12.0956	13.29	differentmethylated
IDI1	0.0318478	0.0299779	8.74669	8.48551	13.0369	13.6039	methylationnonchanged
IER2	0.0629529	0.0394603	17.1436	16.7737	18.202	18.2447	methylationnonchanged
IER5	0.0696666	0.0362788	20.4948	21.1488	23.4823	22.5423	methylationnonchanged
IFI30	0.193404	0.0524557	9.87418	10.0657	75.7989	71.5679	methylationnonchanged
IFIT1B	0.303646	0.120758	6.03616	6.66761	30.0717	38.9455	methylationnonchanged
PGAP6	0.692068	0.269447	9.3041	7.31104	10.8618	8.6964	differentmethylated
CHD2	0.602536	0.180516	12.301	11.9369	11.8466	12.8537	differentmethylated
FOXM1	0.600419	0.178937	31.6761	33.6293	8.61535	10.3241	differentmethylated
MAP1LC3B2	0.572425	0.151386	6.67952	5.00272	31.0641	25.9013	differentmethylated
IGBP1	0.0480316	0.0333967	20.0468	19.1726	9.68361	11.3659	methylationnonchanged
CEP85	0.628811	0.208317	21.3662	20.5726	9.08243	9.5698	differentmethylated
ANKHD1	0.599755	0.179443	9.75895	10.0005	6.86343	7.01681	differentmethylated
IK	0.235716	0.0620297	82.4329	86.0761	71.1304	65.1939	methylationnonchanged
IKBKG	0.251213	0.0805616	5.96546	5.71657	5.25237	5.91119	methylationnonchanged
IKZF1	0.33048	0.12215	30.1896	29.8418	9.36007	10.8003	methylationnonchanged
IL10RB	0.41866	0.13644	8.03189	8.84401	7.70347	7.46607	methylationnonchanged
IL6ST	0.294605	0.102764	9.79689	10.8646	9.16898	11.9041	methylationnonchanged
ILF2	0.225935	0.0857659	75.9514	74.2579	35.3423	36.4784	methylationnonchanged
PARP2	0.563587	0.143609	15.65	16.4687	5.124	5.41693	differentmethylated
ILF3-DT	0.0236461	0.0295067	6.37942	6.30034	10.6427	13.8281	methylationnonchanged
ILKAP	0.344017	0.12073	25.5478	25.3181	15.0971	16.4115	methylationnonchanged
ILRUN	0.266994	0.0647577	29.9039	28.3836	40.7058	38.5417	methylationnonchanged
IMMT	0.327552	0.093487	51.4211	50.6931	23.6524	24.0091	methylationnonchanged
IMP3	0.0167636	0.0233522	15.8187	13.8468	10.6179	9.8365	methylationnonchanged
IMP4	0.181742	0.0842372	9.34209	8.5074	5.8832	5.76907	methylationnonchanged
IMPA2	0.315937	0.0896107	80.7933	73.4323	32.7147	33.9168	methylationnonchanged
IMPDH2	0.175866	0.0670579	78.9263	73.6319	42.2972	42.6983	methylationnonchanged
INAFM1	0.0432571	0.0359176	6.01228	6.55093	15.8646	13.3502	methylationnonchanged
INO80B	0.189306	0.098148	8.68037	8.34638	11.0193	12.4736	methylationnonchanged
INO80C	0.316063	0.117822	11.1807	10.9122	8.61251	12.7876	methylationnonchanged
NRDC	0.577899	0.158233	55.4101	55.4383	29.9503	36.078	differentmethylated
PIGQ	0.58012	0.161291	50.169	54.1991	34.4733	32.5624	differentmethylated
INPP5K	0.357131	0.111971	10.8989	8.98003	15.6052	14.6512	methylationnonchanged
INSIG1	0.158554	0.0735732	25.2547	24.068	53.4361	49.1251	methylationnonchanged
INTS11	0.323673	0.100668	9.88142	10.1291	8.64849	7.33958	methylationnonchanged
INTS12	0.128999	0.0532236	10.3035	11.914	9.82907	7.57798	methylationnonchanged
IP6K1	0.246477	0.0982565	11.3553	9.84034	21.7955	24.3166	methylationnonchanged
IP6K2	0.176752	0.0852367	10.9278	10.6076	13.2071	13.1109	methylationnonchanged
ZRANB1	0.560864	0.142074	8.14354	9.57499	11.0661	7.72195	differentmethylated
GSE1	0.579468	0.161356	25.9968	27.108	10.078	10.6669	differentmethylated
KCNK1	0.597837	0.17991	11.118	10.2631	30.6447	27.4465	differentmethylated
IQSEC1	0.31099	0.0940012	29.9278	30.2931	12.1387	14.0953	methylationnonchanged
UBE2O	0.607344	0.189551	14.0362	13.908	9.61896	11.3186	differentmethylated
FZR1	0.648148	0.230937	8.5639	8.81461	14.9325	14.0961	differentmethylated
IRF2	0.123036	0.0612579	17.3883	17.1612	15.512	14.7699	methylationnonchanged
IRF2BP1	0.0400441	0.0298074	8.28369	7.92115	11.5999	11.8909	methylationnonchanged
IRF2BP2	0.0282021	0.0397892	41.0377	38.9372	55.5115	54.3371	methylationnonchanged
IRF3	0.15579	0.047668	8.20691	7.98148	10.4248	13.9389	methylationnonchanged
COPG1	0.604208	0.187298	24.5222	25.1378	31.2526	31.5548	differentmethylated
ISCA1	0.0738	0.0422727	44.5282	43.3455	96.2358	95.7884	methylationnonchanged
ISCU	0.195292	0.0558311	20.9359	20.928	78.2508	70.0071	methylationnonchanged
SAR1B	0.578183	0.161542	10.6935	10.7272	9.42879	10.195	differentmethylated
ISG20L2	0.140106	0.0431404	11.4021	10.6001	7.15375	8.21086	methylationnonchanged
ISOC1	0.0434798	0.0368959	10.9556	12.1875	5.46909	6.32834	methylationnonchanged
ISOC2	0.190742	0.0463452	19.7225	14.4154	40.7826	32.7136	methylationnonchanged
IST1	0.408832	0.143195	16.8248	16.6433	14.9159	13.4322	methylationnonchanged
ISY1	0.403854	0.125276	10.8524	10.4204	8.56588	6.08566	methylationnonchanged
ITCH	0.240131	0.0773618	10.8982	11.2534	5.57454	6.3564	methylationnonchanged
DDX54	0.603054	0.186867	15.6167	14.2264	8.97324	9.63543	differentmethylated
ITGA4	0.345092	0.0955128	37.542	38.2464	5.34012	6.06783	methylationnonchanged
ITGB1	0.190979	0.075001	96.6184	98.0885	31.7676	40.5964	methylationnonchanged
ITGB3BP	0.347111	0.134056	15.9385	16.0434	6.03037	6.65989	methylationnonchanged
SLC20A1	0.556881	0.140938	26.8828	27.6019	22.342	20.5404	differentmethylated
ITM2B	0.186292	0.0959593	17.3728	17.6542	32.3242	31.5434	methylationnonchanged
PIK3R2	0.517639	0.102064	35.2535	39.5574	24.282	27.7098	differentmethylated
IWS1	0.233993	0.079634	17.7615	18.7433	9.53574	10.2132	methylationnonchanged
JADE1	0.0914971	0.0405014	13.1472	13.7265	11.9585	10.8565	methylationnonchanged
JAGN1	0.0792433	0.0251554	7.04088	9.19467	8.33495	7.76218	methylationnonchanged
JAK1	0.190101	0.0685558	13.7343	14.4932	9.32424	9.65876	methylationnonchanged
JAK2	0.29861	0.175162	12.6578	12.7927	5.52484	6.1998	methylationnonchanged
JARID2	0.324113	0.117985	19.5443	20.418	8.6254	8.23296	methylationnonchanged
IGF2R	0.653462	0.23799	7.74492	7.64472	6.02161	6.50576	differentmethylated
JKAMP	0.210244	0.0743006	8.05419	6.9193	5.87801	5.63828	methylationnonchanged
JMJD1C	0.454298	0.183463	10.8252	11.5364	11.9518	12.9341	methylationnonchanged
JMJD8	0.264302	0.0826231	9.77039	10.0399	9.25395	7.11955	methylationnonchanged
JMY	0.475337	0.228721	6.89421	6.95665	7.98125	7.78196	methylationnonchanged
JOSD1	0.20649	0.0639129	18.2001	17.7613	17.8382	18.1307	methylationnonchanged
JPT1	0.288651	0.0689814	26.0425	24.0671	24.0358	22.7236	methylationnonchanged
PIP4K2A	0.627361	0.212105	51.5315	50.1972	72.8356	80.2314	differentmethylated
JTB	0.0324304	0.0286351	37.4799	35.4432	84.0282	66.287	methylationnonchanged
JUNB	0.0416196	0.0233375	104.461	100.05	49.202	56.0398	methylationnonchanged
JUND	0.0353207	0.0360358	60.6115	57.7616	266.06	231.607	methylationnonchanged
KANK2	0.411797	0.122403	21.791	22.7636	16.1864	17.305	methylationnonchanged
KANSL2	0.360786	0.132817	11.5003	10.1494	8.72361	9.25828	methylationnonchanged
KANSL3	0.318809	0.106118	6.40671	6.87523	11.4293	9.11611	methylationnonchanged
KARS1	0.249066	0.0993959	56.5929	57.2145	32.5958	37.7601	methylationnonchanged
RFC1	0.654745	0.239622	25.1198	26.0372	5.59431	6.33672	differentmethylated
KAT5	0.223438	0.0749961	12.3808	13.5855	8.72235	11.3468	methylationnonchanged
TARDBP	0.559744	0.145923	36.6752	38.2258	19.2284	20.9221	differentmethylated
KATNA1	0.439271	0.177779	15.5347	15.6248	13.2893	10.5474	methylationnonchanged
IFIT3	0.565269	0.152107	9.91559	9.98917	11.7578	9.81733	differentmethylated
KBTBD2	0.252205	0.0646994	20.2541	20.9541	20.5159	24.1629	methylationnonchanged
KCMF1	0.0320498	0.0304952	7.7792	7.77588	11.7693	11.7858	methylationnonchanged
KCNH2	0.363837	0.0979229	65.2913	64.3029	25.0074	29.8891	methylationnonchanged
FURIN	0.637767	0.225501	26.2757	25.4047	31.4932	32.9641	differentmethylated
FYN	0.574156	0.161981	13.5801	13.3965	8.69404	7.78184	differentmethylated
KCTD20	0.0882228	0.0386332	24.9758	25.54	27.7437	31.2653	methylationnonchanged
KCTD5	0.292369	0.11537	7.45671	9.88629	8.85784	9.47414	methylationnonchanged
KCTD9	0.0416071	0.0452676	15.245	15.6758	8.06798	9.87453	methylationnonchanged
KDELR1	0.0541438	0.0689488	34.3476	27.8616	24.9942	28.4253	methylationnonchanged
KDELR2	0.310223	0.143509	19.7263	20.4148	21.2223	19.0462	methylationnonchanged
KDM1A	0.286954	0.0783153	23.1278	23.9604	5.04871	6.10053	methylationnonchanged
TSPO2	0.537398	0.125227	13.3855	13.3258	58.0448	56.5447	differentmethylated
CES2	0.553022	0.140981	8.72275	7.82048	22.4753	23.1423	differentmethylated
STT3A	0.5692	0.157262	15.451	14.6982	8.042	8.06678	differentmethylated
LGALS3	0.557108	0.145595	152.51	161.802	261.156	232.741	differentmethylated
CDK11A	0.576446	0.165157	12.9468	12.7238	20.6448	19.2312	differentmethylated
HERC1	0.574464	0.163629	12.7402	12.6993	8.29434	9.56979	differentmethylated
KDM5C	0.227696	0.0658596	11.4428	10.9607	5.40709	6.74916	methylationnonchanged
SMARCA4	0.597994	0.187183	16.0281	15.3481	7.18711	7.20309	differentmethylated
TIAL1	0.546008	0.13551	17.0916	16.553	10.7336	10.9073	differentmethylated
KEAP1	0.435116	0.146442	28.7174	28.5114	29.0335	31.2406	methylationnonchanged
RHOBTB3	0.585082	0.174676	27.3698	25.1349	5.38191	7.21036	differentmethylated
TMEM86B	0.580916	0.170937	10.6644	8.82114	47.3578	46.3041	differentmethylated
KHDRBS1	0.0428855	0.037998	49.0244	49.3361	23.7095	20.5373	methylationnonchanged
ARAF	0.550459	0.140496	14.51	14.1763	13.373	14.9051	differentmethylated
BAZ2A	0.567531	0.158036	13.0908	13.3037	8.96553	9.58268	differentmethylated
USF2	0.548649	0.139325	30.8576	34.0863	18.2928	19.9737	differentmethylated
PARVB	0.579577	0.172257	38.7013	35.647	19.5308	19.9377	differentmethylated
KIAA1191	0.147441	0.0667042	12.8026	14.0043	11.3692	11.1526	methylationnonchanged
KIAA1586	0.0984915	0.0654416	24.8822	26.6751	10.9703	11.2771	methylationnonchanged
KIAA2013	0.190452	0.0757692	9.64174	8.6074	10.1724	11.8966	methylationnonchanged
KIF11	0.0860459	0.040358	58.2333	60.1156	15.9521	18.3439	methylationnonchanged
USP32	0.589811	0.182551	28.6013	30.7557	21.2237	26.2976	differentmethylated
PARP1	0.557622	0.150579	42.4477	41.4188	5.96697	8.32507	differentmethylated
KIF20A	0.152294	0.0332864	28.4315	30.5778	9.52144	10.7032	methylationnonchanged
KIF22	0.347199	0.088974	67.1538	62.3129	35.461	34.4003	methylationnonchanged
KIF23	0.384376	0.122903	38.2689	39.5127	11.2758	12.9541	methylationnonchanged
KIF26A	0.036042	0.0312836	22.2364	21.3705	152.07	147.506	methylationnonchanged
KIF2C	0.502622	0.2142	56.1392	56.2045	21.4119	21.2469	methylationnonchanged
GBE1	0.672192	0.265496	7.97111	7.01278	5.78573	5.94928	differentmethylated
UBE4B	0.620628	0.214019	15.2889	15.8527	7.08174	7.05889	differentmethylated
KLC1	0.33003	0.104387	15.998	14.3555	14.5434	14.8923	methylationnonchanged
KLF1	0.124966	0.110501	249.415	243.635	190.538	212.675	methylationnonchanged
KLF10	0.0329857	0.0399314	45.6528	47.8601	31.674	32.9078	methylationnonchanged
KLF11	0.13123	0.0493816	5.35426	5.96748	7.46393	8.60115	methylationnonchanged
KLF13	0.273747	0.0943575	27.3601	28.2571	6.75936	9.54698	methylationnonchanged
KLF16	0.0237037	0.034238	7.53695	8.26807	6.24749	6.25594	methylationnonchanged
KLF3	0.039149	0.0323265	64.8555	67.8981	47.3489	56.2622	methylationnonchanged
KLF9	0.19169	0.0345619	5.72871	5.59726	10.1523	11.205	methylationnonchanged
EFTUD2	0.57041	0.163817	18.3795	17.3951	6.78742	7.78719	differentmethylated
KLHDC3	0.0322125	0.0340909	31.8279	32.8179	15.5398	18.037	methylationnonchanged
SMG5	0.549853	0.143369	10.6322	11.3862	6.06186	7.30718	differentmethylated
ATP1A1	0.550533	0.144068	71.2911	70.9921	29.1856	37.8357	differentmethylated
TMCC2	0.523169	0.116843	5.91185	6.78963	20.8378	21.4201	differentmethylated
KLHL21	0.107409	0.0483547	8.60314	8.41945	25.0204	28.6808	methylationnonchanged
KMT2E	0.280104	0.0829932	15.2869	15.3415	8.24265	9.92851	methylationnonchanged
KMT5A	0.201802	0.0625203	47.8912	49.4349	23.3497	26.3047	methylationnonchanged
KMT5B	0.182161	0.075524	6.42375	7.16003	9.07079	10.2578	methylationnonchanged
KMT5C	0.409157	0.119729	11.1656	10.0185	8.23499	7.52878	methylationnonchanged
KNSTRN	0.239936	0.0912264	21.9753	22.4416	15.4634	15.2477	methylationnonchanged
KPNA1	0.39478	0.12289	13.1306	13.7646	10.4962	12.7366	methylationnonchanged
KPNA2	0.156558	0.0598308	94.111	98.3982	55.2919	59.7492	methylationnonchanged
MYL4	0.610684	0.204523	35.7381	33.1826	19.079	14.9548	differentmethylated
KPNA4	0.279749	0.125727	9.10766	9.44312	11.5952	11.0539	methylationnonchanged
NRBP1	0.572507	0.166534	26.6886	30.1775	27.3297	30.5626	differentmethylated
GOLGA5	0.57551	0.17053	10.0513	9.30606	14.0932	11.4585	differentmethylated
KRAS	0.168691	0.0868338	11.945	12.1275	6.05241	6.76461	methylationnonchanged
CHAF1A	0.563104	0.158608	28.9832	26.6879	8.29828	10.8145	differentmethylated
PLOD3	0.583461	0.179548	19.3681	19.8998	14.7198	14.8491	differentmethylated
KRTCAP2	0.112571	0.0560966	47.1596	48.5443	43.1792	40.8327	methylationnonchanged
CDH1	0.606076	0.202458	25.3135	25.452	16.0564	17.049	differentmethylated
KXD1	0.366649	0.126294	21.0548	23.1652	16.674	17.2333	methylationnonchanged
MIB1	0.564727	0.16113	6.94839	7.09859	5.59433	5.71705	differentmethylated
CLK3	0.521413	0.118602	13.9399	15.3863	19.5038	17.6018	differentmethylated
LAGE3	0.130745	0.0665423	40.0192	33.7928	44.1965	32.0743	methylationnonchanged
CRLF3	0.56847	0.165986	20.7061	20.7802	11.2871	12.8578	differentmethylated
LAMP2	0.117513	0.0694114	15.5208	14.984	11.2683	10.9292	methylationnonchanged
LAMTOR1	0.284764	0.114586	32.1728	34.4156	86.7768	95.1094	methylationnonchanged
LAMTOR2	0.033626	0.0316787	14.3389	13.8135	12.0897	8.78171	methylationnonchanged
LAMTOR3	0.248538	0.114113	9.88096	10.028	27.6687	27.3038	methylationnonchanged
LAMTOR4	0.282386	0.0918479	19.3174	20.2159	43.4232	30.907	methylationnonchanged
LAMTOR5	0.132832	0.0488204	36.5225	38.8626	79.3742	61.9764	methylationnonchanged
MTSS1	0.607086	0.204617	14.1574	13.0095	7.93506	8.44224	differentmethylated
DNM2	0.573259	0.170901	35.9611	34.976	19.3982	21.0686	differentmethylated
LAPTM5	0.380123	0.0883892	65.9259	64.4605	36.6893	47.2954	methylationnonchanged
WRN	0.618863	0.216675	20.4854	19.8769	6.69794	7.11005	differentmethylated
LARP7	0.201788	0.0636557	16.3123	16.672	6.76278	8.46615	methylationnonchanged
LARS1	0.382579	0.159408	36.0537	36.3935	12.1973	13.6171	methylationnonchanged
LASP1	0.334119	0.102812	27.2843	27.813	26.7678	32.3719	methylationnonchanged
LBH	0.132901	0.0536575	128.399	121.886	72.3763	79.0067	methylationnonchanged
LBR	0.424021	0.134299	106.358	111.355	33.3567	37.4431	methylationnonchanged
DIAPH1	0.537909	0.136555	23.1304	25.2913	9.2422	11.4445	differentmethylated
TMEM214	0.51875	0.117571	10.0687	9.08443	7.86334	7.79035	differentmethylated
LDB1	0.230144	0.0716072	77.2681	73.5784	16.4043	19.3805	methylationnonchanged
LDHA	0.318611	0.10397	9.62244	9.52233	8.48953	10.3881	methylationnonchanged
LDHB	0.382166	0.123142	168.157	153.77	43.9319	50.6333	methylationnonchanged
LDLR	0.228887	0.0773779	5.01183	5.0345	7.44193	7.93118	methylationnonchanged
LEPROT	0.0345373	0.037062	25.0048	26.7634	18.1862	17.6047	methylationnonchanged
ACTL6A	0.519198	0.118399	41.6003	40.9231	11.9835	14.8373	differentmethylated
VPS51	0.569938	0.169177	16.1411	14.528	10.2594	11.9751	differentmethylated
SBF1	0.621274	0.220746	8.85087	8.95553	5.07518	7.06921	differentmethylated
LIG1	0.292938	0.102871	25.8681	26.6828	7.33904	7.13877	methylationnonchanged
NSUN2	0.62777	0.227252	17.6387	17.4854	8.57104	10.7827	differentmethylated
MARS1	0.615912	0.215396	67.0912	67.5982	26.9155	31.9804	differentmethylated
LMAN2	0.34871	0.126296	43.2595	40.6518	28.7031	29.4861	methylationnonchanged
ANAPC5	0.601583	0.201131	28.1083	27.6022	12.0911	12.6515	differentmethylated
LMNB1	0.126377	0.0435812	52.4714	53.3118	11.2237	13.4536	methylationnonchanged
LMO2	0.182862	0.0748886	65.5771	64.0116	24.6169	28.6061	methylationnonchanged
VTI1B	0.509912	0.10966	18.5966	17.9829	36.6955	35.3402	differentmethylated
LOC107984974	0.178133	0.0584796	8.04556	7.77506	12.0604	10.3591	methylationnonchanged
LONP1	0.312684	0.113933	40.6737	39.3475	26.8265	24.3065	methylationnonchanged
LPCAT3	0.438608	0.144224	44.6138	44.8926	10.6585	14.9799	methylationnonchanged
TAB2	0.605725	0.20589	12.5749	12.4009	9.01554	10.6686	differentmethylated
LRFN4	0.0379267	0.0289165	5.75149	5.86562	7.96999	5.16839	methylationnonchanged
LRIF1	0.365641	0.18901	16.6895	15.8675	17.0976	17.0815	methylationnonchanged
LRP10	0.429594	0.150411	16.0894	17.2044	22.0973	25.6779	methylationnonchanged
COMT	0.54952	0.149731	13.4916	11.5573	7.59853	9.51368	differentmethylated
LRR1	0.0354586	0.0323953	20.526	21.2389	10.093	8.77879	methylationnonchanged
LRRC41	0.339256	0.102691	15.3954	16.1849	9.3901	11.5667	methylationnonchanged
LRRC42	0.208292	0.0682655	11.7988	11.7123	6.97426	7.89956	methylationnonchanged
UBE3C	0.576006	0.176626	20.7788	20.1262	6.37067	8.43754	differentmethylated
LRRC75A	0.358987	0.107249	11.833	13.4707	19.0066	18.8249	methylationnonchanged
LRRC8A	0.365382	0.125563	10.6262	10.3196	14.6321	17.0347	methylationnonchanged
LRRFIP2	0.295172	0.0951297	12.9333	12.2622	16.0188	17.0338	methylationnonchanged
LRRN2	0.0774065	0.0587433	11.0967	10.639	11.3069	12.2416	methylationnonchanged
LSM1	0.0278868	0.0334045	21.1104	19.6645	27.6888	32.0419	methylationnonchanged
LSM10	0.128387	0.0576903	8.84348	10.0674	34.1872	30.8857	methylationnonchanged
LSM14A	0.362832	0.104776	21.722	22.2016	13.4648	15.3401	methylationnonchanged
LSM14B	0.0378544	0.0285572	16.727	16.7755	17.9682	18.0351	methylationnonchanged
LSM3	0.0394926	0.0370805	17.6244	16.0477	14.6361	13.1765	methylationnonchanged
LSM4	0.167341	0.0629101	38.2884	34.7537	18.7507	22.1419	methylationnonchanged
LSM5	0.200793	0.0520125	16.8506	15.4551	14.9975	12.296	methylationnonchanged
LSM7	0.232496	0.076866	57.0159	54.0626	39.6531	36.6204	methylationnonchanged
SENP2	0.588431	0.189505	6.66997	7.38507	5.03657	5.36161	differentmethylated
LUC7L2	0.395717	0.114864	39.861	44.1183	22.3338	22.6594	methylationnonchanged
MYH9	0.561911	0.163392	57.0832	56.6442	15.0467	17.7143	differentmethylated
TRIM33	0.560471	0.162123	17.0615	18.3042	5.6231	6.69389	differentmethylated
LYAR	0.243728	0.0772381	14.9518	15.389	6.50208	6.43952	methylationnonchanged
LYL1	0.0341686	0.0262547	56.9409	53.0859	58.1031	58.932	methylationnonchanged
LYPLA2	0.24692	0.0736679	9.69707	8.6796	8.79492	6.75755	methylationnonchanged
LYPLAL1	0.294755	0.0874539	7.55698	6.59203	15.136	13.2569	methylationnonchanged
LYRM1	0.0500142	0.028968	6.63144	8.07294	5.38374	5.99459	methylationnonchanged
LYSMD3	0.059806	0.0292713	13.577	13.5845	10.5366	10.1772	methylationnonchanged
PIM2	0.483422	0.085393	32.8993	32.8251	42.2857	42.259	differentmethylated
MACIR	0.0302243	0.0372474	13.9584	13.3228	9.20607	10.3462	methylationnonchanged
MACO1	0.263452	0.0992691	17.8199	18.8506	21.7185	23.9595	methylationnonchanged
MACROH2A1	0.356773	0.118029	80.3727	82.5341	45.3454	47.0561	methylationnonchanged
MAD2L1	0.229764	0.102111	19.0231	18.0254	9.4767	9.37842	methylationnonchanged
MAD2L1BP	0.107545	0.0534731	11.547	11.6522	14.0648	14.0002	methylationnonchanged
MAD2L2	0.10942	0.0425528	19.5979	21.5476	13.5977	13.4379	methylationnonchanged
MAEA	0.327158	0.127153	15.58	16.3923	8.79235	11.12	methylationnonchanged
MAF1	0.188148	0.0550985	49.6686	49.0446	113.755	114.676	methylationnonchanged
MAFG	0.0563916	0.0316006	28.6619	28.3351	39.0062	43.3999	methylationnonchanged
NOP53	0.533801	0.13589	98.7522	98.0902	62.0448	66.4699	differentmethylated
MAGOH	0.302536	0.0924293	43.5591	43.9623	33.5666	34.49	methylationnonchanged
MALAT1	0.0273847	0.0356473	48.9289	46.8177	53.8891	61.3089	methylationnonchanged
MAN1A1	0.0210343	0.0294377	26.0097	27.2018	32.1977	34.9599	methylationnonchanged
PUM1	0.546371	0.148585	13.0701	13.138	5.91757	6.11561	differentmethylated
MANF	0.212739	0.0563257	10.6364	8.64652	68.7848	52.3084	methylationnonchanged
MAP1LC3B	0.0626842	0.0368864	69.4542	73.1396	297.943	282.697	methylationnonchanged
OSBP	0.575492	0.177785	9.55272	10.4177	7.42722	9.04662	differentmethylated
MAP2K1	0.350411	0.0990089	7.94197	7.01005	5.45918	6.83536	methylationnonchanged
CTTN	0.56815	0.170564	19.1164	19.1177	20.0863	22.6079	differentmethylated
MAP2K3	0.17724	0.0634996	86.4071	85.9	151.824	151.708	methylationnonchanged
MAP2K7	0.369428	0.123365	10.4059	9.9577	16.5642	17.2913	methylationnonchanged
GNS	0.579213	0.181669	11.397	11.2648	13.2927	15.2176	differentmethylated
MAP3K7	0.218858	0.0848948	10.2117	10.6156	5.44112	5.85361	methylationnonchanged
MAP4K4	0.407697	0.115174	39.2319	39.676	29.9092	33.6537	methylationnonchanged
MAP4K5	0.485397	0.219485	16.1869	18.0653	13.8385	14.4039	methylationnonchanged
CLDN15	0.525634	0.128421	5.14473	6.12869	11.1024	10.335	differentmethylated
MAPK1	0.317416	0.103974	24.561	24.1853	11.1329	12.6646	methylationnonchanged
MAPK14	0.223293	0.0667811	36.914	34.6254	9.86349	11.7484	methylationnonchanged
MAPK1IP1L	0.357039	0.10832	22.425	22.8349	15.5848	16.3578	methylationnonchanged
MAPK6	0.34371	0.1187	14.8798	15.3894	12.1179	13.4261	methylationnonchanged
SDHB	0.513784	0.116693	45.6271	43.9793	26.6421	35.0124	differentmethylated
MAPKAPK2	0.402821	0.140399	6.41236	6.1487	9.92909	10.7742	methylationnonchanged
MAPRE1	0.163671	0.0738704	46.9358	43.4709	20.7078	26.3076	methylationnonchanged
MAPRE2	0.147622	0.063468	15.9227	17.0215	6.10934	7.95957	methylationnonchanged
MARCHF2	0.293214	0.104041	9.20241	8.39379	30.8318	33.6328	methylationnonchanged
BECN1	0.522874	0.126157	18.5722	17.5911	25.5445	29.6752	differentmethylated
OSGIN1	0.538697	0.142553	5.26102	5.46579	40.6097	43.3785	differentmethylated
MARCHF6	0.427315	0.144558	25.6704	27.0385	20.7876	20.8537	methylationnonchanged
MARCHF7	0.425556	0.131811	14.7386	15.1804	7.81191	8.28128	methylationnonchanged
CHID1	0.556072	0.16053	21.8838	20.7276	16.4397	18.5986	differentmethylated
MARCKSL1	0.075486	0.0662532	7.94558	7.13382	8.57216	5.59119	methylationnonchanged
ST13	0.597905	0.202416	71.1094	70.1819	90.9818	95.943	differentmethylated
MARK3	0.291306	0.0882697	56.3873	57.0728	68.9872	67.1843	methylationnonchanged
SDSL	0.519772	0.124313	9.6069	11.7111	16.0669	15.9469	differentmethylated
MAT2A	0.0828342	0.0424156	58.9658	59.1683	23.8503	22.7044	methylationnonchanged
MAT2B	0.180269	0.0741297	35.4984	37.925	57.5177	59.9848	methylationnonchanged
MATR3	0.296702	0.092954	63.2927	64.5577	22.0523	21.9179	methylationnonchanged
MAX	0.0284402	0.0395785	9.38556	9.40072	15.3811	15.3489	methylationnonchanged
MAZ	0.0796154	0.0424129	100.895	101.788	66.5758	77.7864	methylationnonchanged
MBD1	0.415515	0.147178	12.9708	12.378	7.91323	9.38415	methylationnonchanged
MBD3	0.569474	0.283398	8.02327	7.89617	6.80574	6.39742	methylationnonchanged
MBD4	0.21493	0.077402	19.9354	18.6452	13.5871	13.4238	methylationnonchanged
PAK2	0.646335	0.252036	13.1384	14.0356	6.73109	6.47844	differentmethylated
MBNL1	0.342479	0.103412	37.9809	38.7946	14.9713	15.3323	methylationnonchanged
MBNL2	0.331969	0.100957	20.1082	21.3976	21.2973	22.5393	methylationnonchanged
SQOR	0.533682	0.139556	28.5284	29.2481	7.71342	11.2007	differentmethylated
CELF1	0.563252	0.169273	11.4313	12.8355	8.99919	8.82058	differentmethylated
MCFD2	0.164017	0.0714529	7.41955	8.54942	9.62771	9.98739	methylationnonchanged
MCL1	0.127027	0.0560908	44.9069	44.1554	25.6885	29.7123	methylationnonchanged
SLFN14	0.53316	0.139279	9.2543	9.04679	7.08747	8.89861	differentmethylated
MCM3	0.310191	0.0875093	40.0608	40.1933	9.56906	10.383	methylationnonchanged
RMDN3	0.516688	0.122907	29.9693	29.8757	36.5161	47.3493	differentmethylated
MCM4	0.423436	0.13314	82.981	81.7949	16.6661	19.8625	methylationnonchanged
KHSRP	0.560673	0.167393	51.1244	51.1973	15.4083	17.3042	differentmethylated
KPNB1	0.552752	0.159943	39.5825	39.2078	15.198	16.9044	differentmethylated
MCM7	0.12555	0.054269	106.476	105.431	26.4877	31.085	methylationnonchanged
SMIM5	0.485166	0.0923894	12.6195	12.4225	12.3771	11.6931	differentmethylated
MCRS1	0.296631	0.100428	17.5846	18.5728	7.96826	9.11026	methylationnonchanged
MCUR1	0.299162	0.0854992	13.528	12.7721	8.34042	7.37942	methylationnonchanged
MDH1	0.12175	0.0584924	38.4743	38.8783	26.576	25.907	methylationnonchanged
MDH2	0.253673	0.0740628	28.2346	26.855	10.988	13.386	methylationnonchanged
MDM2	0.12331	0.0489383	17.1535	18.0546	22.6024	24.2089	methylationnonchanged
MEA1	0.310204	0.0897781	11.0768	11.1679	15.8895	13.2223	methylationnonchanged
MEAF6	0.107834	0.0638607	6.92006	7.17354	6.41871	5.64763	methylationnonchanged
MED10	0.361458	0.0897528	15.1034	12.9285	23.6154	15.4555	methylationnonchanged
MED11	0.0936236	0.0424104	5.84088	5.39042	7.89203	8.71225	methylationnonchanged
KEL	0.598321	0.205828	26.1227	24.9105	17.9312	17.0039	differentmethylated
EIF3A	0.528738	0.136554	84.2617	81.7674	27.2698	31.487	differentmethylated
SPTB	0.53109	0.138961	86.2925	87.0225	24.2645	29.1798	differentmethylated
NUP85	0.584787	0.193019	14.9374	14.7301	6.05123	5.39999	differentmethylated
MED21	0.11639	0.0570902	13.0205	11.9134	6.90274	7.71682	methylationnonchanged
PLXNB2	0.667731	0.276163	9.66245	8.93388	9.04654	8.79366	differentmethylated
MED25	0.239106	0.0752739	37.2863	35.2925	26.6696	33.953	methylationnonchanged
MED28	0.0804283	0.0343976	5.71971	6.48079	5.6824	5.58449	methylationnonchanged
MED29	0.0271856	0.0145906	7.83577	8.24294	5.69365	5.78003	methylationnonchanged
MED4	0.3937	0.128352	31.1383	33.6483	33.5996	27.0676	methylationnonchanged
MED8	0.390352	0.103994	18.973	17.6605	10.3113	8.98211	methylationnonchanged
MED9	0.284183	0.111753	6.65029	5.96991	5.94842	6.99546	methylationnonchanged
MELK	0.212749	0.0805753	28.1496	26.6568	5.66166	6.22694	methylationnonchanged
MEPCE	0.321262	0.0895658	16.2741	15.6639	11.634	13.56	methylationnonchanged
METAP2	0.251026	0.0768947	107.151	103.262	24.7955	26.7491	methylationnonchanged
METTL23	0.189122	0.0714546	10.9992	7.37268	8.33618	6.94476	methylationnonchanged
METTL26	0.0169099	0.0346173	6.42967	5.17743	5.09046	6.88807	methylationnonchanged
METTL5	0.36776	0.168089	22.6052	23.1085	16.6525	16.2886	methylationnonchanged
METTL9	0.392683	0.135185	13.6529	15.0759	12.0689	13.3369	methylationnonchanged
LACTB2	0.586199	0.19497	8.60503	8.3151	6.35509	6.17645	differentmethylated
MFF	0.204386	0.0861447	13.1072	15.0964	13.4799	13.1371	methylationnonchanged
SAR1A	0.55808	0.16688	10.0016	10.7653	8.24039	7.73722	differentmethylated
MFN2	0.317287	0.0939628	36.2358	32.5237	22.1026	26.2485	methylationnonchanged
MFSD1	0.35566	0.107107	19.0227	20.3199	19.0988	20.5914	methylationnonchanged
MFSD14A	0.140735	0.0465405	23.5314	23.1384	17.5198	20.79	methylationnonchanged
MFSD14B	0.068367	0.0430962	21.3562	21.676	7.66888	9.36509	methylationnonchanged
PDCL	0.549128	0.158569	23.873	22.939	13.2983	14.6594	differentmethylated
MGAT2	0.0277077	0.0302032	16.7433	15.3911	14.7643	13.93	methylationnonchanged
CLASRP	0.54587	0.155533	10.3139	10.3107	6.89038	5.68292	differentmethylated
TSPAN13	0.511952	0.122375	29.105	27.0101	26.5528	25.2524	differentmethylated
MGME1	0.0400937	0.0305738	26.2775	28.182	15.5719	16.4085	methylationnonchanged
MGST3	0.192449	0.0792419	161.436	164.501	138.36	148.362	methylationnonchanged
SAMM50	0.556757	0.167311	35.8392	35.0641	11.9709	11.4811	differentmethylated
NOP56	0.545167	0.155807	33.9081	33.6981	13.6484	16.0747	differentmethylated
FUS	0.505948	0.117006	60.4847	61.9557	36.9943	36.1437	differentmethylated
MICOS10	0.0979736	0.0486562	6.8502	6.88198	5.39014	5.07105	methylationnonchanged
MICOS13	0.0496829	0.0442263	6.94108	7.90997	7.67677	6.21833	methylationnonchanged
TMEM259	0.609131	0.220298	15.1599	13.8039	17.9578	14.8692	differentmethylated
MICU2	0.469909	0.188176	36.1417	37.8869	36.1332	36.1587	methylationnonchanged
MID1IP1	0.25959	0.0951797	33.3484	32.2747	15.7702	14.9389	methylationnonchanged
MIDN	0.0919593	0.0484712	11.7108	11.2871	10.0398	10.0517	methylationnonchanged
MIEN1	0.238081	0.0819689	8.63032	8.46049	41.9115	40.4919	methylationnonchanged
MIER1	0.199869	0.0676254	8.91408	8.69202	7.17486	7.45692	methylationnonchanged
MIF	0.0401966	0.026554	17.9054	13.7842	10.3074	9.37198	methylationnonchanged
MIF4GD	0.0967467	0.0446305	5.12743	5.26039	5.50962	5.68773	methylationnonchanged
MIGA2	0.468572	0.169124	11.9886	10.1531	8.68321	8.45789	methylationnonchanged
MBD6	0.49174	0.10312	14.4726	13.8642	13.0609	13.6855	differentmethylated
GNA12	0.636897	0.248522	17.0158	18.5699	13.4994	17.2308	differentmethylated
MINPP1	0.357296	0.0872208	120.858	118.944	35.1674	37.5975	methylationnonchanged
MIR10527	0.553	0.29777	10.034	13.4464	5.44488	7.13495	methylationnonchanged
MIR1244-1	0.42763	0.204791	12.8174	13.7171	13.9869	9.36061	methylationnonchanged
MIR1244-2	0.958484	0.66679	12.9282	13.8753	14.4944	9.40723	methylationnonchanged
SRRT	0.558716	0.170401	42.8333	40.2647	18.2544	19.6235	differentmethylated
MIR142	0.0247825	0.0297524	14.1855	15.6867	20.7561	8.56366	methylationnonchanged
MIR22HG	0.0327098	0.033992	6.50468	6.66975	19.4974	17.1961	methylationnonchanged
SLC25A5	0.599429	0.211114	161.799	153.56	69.2202	71.2302	differentmethylated
UCHL3	0.578822	0.190528	14.8078	13.4429	15.9876	12.9913	differentmethylated
PPME1	0.542142	0.153954	52.6205	47.4257	27.0708	32.476	differentmethylated
RPA1	0.559713	0.171594	42.4901	40.6434	14.5382	18.5686	differentmethylated
MIR4435-2HG	0.252474	0.0724095	8.87284	7.87475	11.6793	10.5035	methylationnonchanged
MIR451A	0.346268	0.0852299	21.6615	10.3737	20.8903	22.5001	methylationnonchanged
DHX32	0.611841	0.223848	10.6457	10.2732	11.4787	10.616	differentmethylated
MIS12	0.0442947	0.0450714	11.4206	11.522	6.28496	5.00907	methylationnonchanged
NADK	0.585164	0.197858	10.531	9.35771	6.08503	7.29288	differentmethylated
NOL11	0.547223	0.160398	16.4104	15.6648	5.12043	6.83565	differentmethylated
MITD1	0.306806	0.118166	12.2447	12.2763	6.18656	6.92529	methylationnonchanged
MKI67	0.389997	0.119122	75.0777	75.1456	12.3127	15.8913	methylationnonchanged
PSMD2	0.51993	0.133114	97.5255	98.4672	65.9841	75.1584	differentmethylated
MKNK2	0.188328	0.0600302	97.1018	102.408	110.618	125.057	methylationnonchanged
MKRN1	0.199616	0.0888953	48.4006	48.1494	101.59	103.619	methylationnonchanged
MLEC	0.425365	0.142001	14.3355	12.5908	7.7504	7.10854	methylationnonchanged
MLF2	0.169606	0.0760738	38.4921	34.5761	54.2839	53.6575	methylationnonchanged
MLH1	0.0949161	0.0532285	32.2493	29.9902	11.3531	15.023	methylationnonchanged
MLX	0.179297	0.0809048	12.9242	12.0177	5.75999	7.0403	methylationnonchanged
CENPE	0.552827	0.166234	27.0315	28.1851	6.04615	5.86975	differentmethylated
MMADHC	0.143735	0.0522367	91.8784	89.0399	76.1885	81.9044	methylationnonchanged
MMD	0.0880973	0.041352	31.855	28.9412	11.4694	14.5118	methylationnonchanged
MMP24OS	0.23459	0.0778835	13.3278	10.5688	22.0919	23.9237	methylationnonchanged
MND1	0.251499	0.0645875	16.2665	15.2036	7.15442	5.32202	methylationnonchanged
MOB1A	0.151179	0.0572775	20.4922	19.4934	7.61267	9.35308	methylationnonchanged
MOB1B	0.125658	0.0391429	43.5356	46.0206	32.0177	32.9227	methylationnonchanged
PIK3R1	0.502751	0.116565	5.69529	5.76802	9.14652	10.53	differentmethylated
MOB3C	0.315015	0.073566	7.17424	8.95488	27.0457	26.0477	methylationnonchanged
MOB4	0.0292619	0.0285663	9.4661	8.88166	6.73208	8.28895	methylationnonchanged
ABHD12	0.628098	0.242244	8.92194	8.06753	5.67462	5.08159	differentmethylated
MORF4L1	0.364289	0.130507	77.1268	79.7677	71.5991	75.1782	methylationnonchanged
MORF4L2	0.136386	0.0267823	48.6721	50.2755	34.5884	31.7495	methylationnonchanged
MORN2	0.102852	0.0327268	6.16176	6.6035	6.30508	8.53746	methylationnonchanged
MSN	0.728662	0.342857	27.2069	25.7638	10.5137	13.5022	differentmethylated
MPC1	0.190611	0.0661344	13.8851	12.834	10.9558	9.44355	methylationnonchanged
MPC2	0.0295386	0.030984	69.754	66.2143	35.7445	38.4987	methylationnonchanged
MPDU1	0.387746	0.115772	46.1389	45.5832	35.4153	37.8106	methylationnonchanged
MPHOSPH10	0.288945	0.0868424	16.6872	17.7947	11.1069	9.96326	methylationnonchanged
MPP1	0.336497	0.0992825	142.145	142.611	135.421	138.117	methylationnonchanged
SCAF1	0.48909	0.103324	13.3243	13.2395	6.04242	8.358	differentmethylated
MPV17	0.236898	0.0597125	11.1294	11.2126	7.93185	5.37735	methylationnonchanged
MRFAP1	0.234809	0.0712335	63.1632	60.2679	126.386	128.089	methylationnonchanged
MRFAP1L1	0.0375559	0.0341247	29.5417	29.1766	49.4569	47.3781	methylationnonchanged
THOC3	0.563372	0.177638	23.9502	27.7059	6.57149	7.86179	differentmethylated
MRPL10	0.1695	0.0765866	8.67112	8.92273	5.25794	5.12516	methylationnonchanged
MRPL11	0.256239	0.0590724	15.435	13.9975	7.51996	6.94751	methylationnonchanged
MRPL12	0.0452541	0.0351883	22.8201	22.2499	14.2039	10.4024	methylationnonchanged
MRPL13	0.394586	0.125636	23.8599	21.5998	13.5755	15.6911	methylationnonchanged
MRPL14	0.0366156	0.0505969	13.6015	11.9413	17.8974	17.9605	methylationnonchanged
MRPL15	0.248856	0.096319	10.3782	10.7397	5.76053	5.98448	methylationnonchanged
MRPL16	0.0545141	0.0356042	22.5481	23.5275	13.8956	11.0665	methylationnonchanged
MRPL18	0.0311842	0.0252622	22.8217	25.3336	26.1937	22.7706	methylationnonchanged
MRPL2	0.127965	0.0507581	27.935	25.7137	24.0864	25.1062	methylationnonchanged
MRPL20	0.0892764	0.0356472	32.8831	32.1281	33.8776	35.3848	methylationnonchanged
MRPL21	0.0358164	0.0348328	27.9583	25.6445	22.9378	21.4861	methylationnonchanged
MRPL22	0.417417	0.159008	10.5822	9.51495	6.51741	7.60923	methylationnonchanged
MRPL24	0.257638	0.0714886	12.8409	11.132	8.61111	8.19177	methylationnonchanged
MRPL27	0.312882	0.115196	35.6708	35.3977	57.6326	46.9223	methylationnonchanged
MRPL28	0.324267	0.0817358	28.6969	30.0211	28.9546	39.234	methylationnonchanged
MRPL3	0.335168	0.0995386	42.2254	41.296	15.3084	13.9654	methylationnonchanged
MRPL32	0.383141	0.130391	11.3633	12.8272	8.08478	10.1711	methylationnonchanged
MRPL33	0.127385	0.0721504	17.1984	11.298	6.68747	6.95552	methylationnonchanged
MRPL34	0.177041	0.0510658	24.9545	29.544	16.5425	15.0863	methylationnonchanged
MRPL35	0.41227	0.124222	13.2239	14.0686	5.56821	5.88313	methylationnonchanged
MRPL36	0.0397593	0.0311515	11.8233	9.87629	13.3306	12.1527	methylationnonchanged
MRPL37	0.32084	0.123145	70.1865	65.3051	40.5652	40.0393	methylationnonchanged
PEBP1	0.571055	0.185348	38.4303	31.6962	18.0268	17.0084	differentmethylated
MRPL39	0.0287182	0.0309629	18.0841	17.2641	5.8462	7.56165	methylationnonchanged
MRPL4	0.215034	0.0666251	10.2933	10.9316	6.7328	6.71468	methylationnonchanged
MRPL41	0.0667493	0.0303842	11.826	16.0336	41.7298	26.9293	methylationnonchanged
MRPL44	0.0727338	0.0408966	14.741	16.2752	11.3022	10.2106	methylationnonchanged
MRPL47	0.0883445	0.0382701	27.1149	25.0098	16.8704	15.5789	methylationnonchanged
MRPL48	0.391166	0.109029	11.3868	9.05689	7.78795	7.33889	methylationnonchanged
MRPL49	0.125251	0.0574281	22.8809	19.7705	15.2745	16.9847	methylationnonchanged
MRPL51	0.0419009	0.0226383	60.3487	58.6768	60.7549	46.1526	methylationnonchanged
MRPL52	0.282808	0.0945781	9.80054	6.98862	7.5773	7.04682	methylationnonchanged
MRPL53	0.243042	0.099222	14.5256	15.3976	21.1658	25.2193	methylationnonchanged
MRPL54	0.06134	0.0366742	21.6732	17.5436	27.7623	26.5819	methylationnonchanged
MRPL55	0.0824642	0.046562	10.7403	8.9094	12.4282	11.6008	methylationnonchanged
MRPL57	0.0376961	0.0493212	6.70405	7.33743	7.76802	5.14181	methylationnonchanged
MRPL58	0.361957	0.134105	14.4503	12.8577	7.5676	6.9245	methylationnonchanged
MRPL9	0.259298	0.0739917	23.6433	24.8176	11.4069	12.1636	methylationnonchanged
MRPS10	0.203557	0.0834424	36.2288	36.1573	20.149	19.3782	methylationnonchanged
PTP4A1	0.48956	0.104144	27.6162	29.5053	24.9586	24.6307	differentmethylated
MRPS16	0.0376137	0.0301883	26.7007	27.8724	23.2675	20.2206	methylationnonchanged
MRPS17	0.16997	0.0602349	13.4878	14.4223	11.5787	10.4739	methylationnonchanged
MRPS18C	0.249326	0.0830813	14.965	17.1482	14.3952	12.1513	methylationnonchanged
MRPS21	0.215866	0.0904356	15.605	15.756	16.6503	13.472	methylationnonchanged
MRPS22	0.386244	0.130489	23.8901	25.9929	11.7162	15.3354	methylationnonchanged
MRPS24	0.0995769	0.0523837	41.2963	39.836	17.0643	21.0738	methylationnonchanged
MRPS28	0.159516	0.0683463	12.2251	13.0755	10.4022	7.76956	methylationnonchanged
MRPS30	0.329967	0.101291	25.3533	23.496	6.60387	8.38097	methylationnonchanged
STRN3	0.595997	0.210793	23.5433	24.0913	15.3484	15.1126	differentmethylated
MRPS34	0.0375249	0.0285939	33.0357	29.4115	16.524	15.2591	methylationnonchanged
MRPS6	0.38858	0.162919	7.57972	7.47072	12.7187	12.8435	methylationnonchanged
MRPS7	0.0366993	0.02951	28.9548	29.9046	25.743	21.5822	methylationnonchanged
USP5	0.529488	0.144525	25.5162	25.2488	9.58198	11.0894	differentmethylated
MRTO4	0.287093	0.081401	13.4365	14.1201	6.82693	6.71269	methylationnonchanged
MSANTD3	0.283628	0.120495	6.82038	8.79334	7.64626	6.78802	methylationnonchanged
MSH2	0.295868	0.104829	30.4736	32.4208	6.58284	7.70449	methylationnonchanged
MSH6	0.366155	0.185764	29.5863	28.1812	5.27029	7.5046	methylationnonchanged
HMOX1	0.502098	0.117283	34.4448	34.444	592.151	533.492	differentmethylated
MSL2	0.0535128	0.035358	11.473	10.5873	6.17219	6.30729	methylationnonchanged
MSMO1	0.0327418	0.0283165	10.9534	10.7614	21.6526	19.4801	methylationnonchanged
CCAR2	0.528875	0.1443	15.9135	14.2328	7.28363	7.73821	differentmethylated
MT2A	0.114905	0.0557544	31.6492	36.7437	70.3565	69.6365	methylationnonchanged
MGAT4B	0.543507	0.159072	10.1105	9.57527	13.6691	15.3359	differentmethylated
MTA2	0.357317	0.097152	38.9112	36.931	20.702	22.0403	methylationnonchanged
MTCH1	0.217244	0.066354	28.5801	27.5756	24.4513	25.3893	methylationnonchanged
SMAP2	0.556367	0.172124	53.9332	51.2796	12.8285	16.1025	differentmethylated
RRP36	0.538933	0.154699	19.6617	20.0107	11.1439	11.34	differentmethylated
STX18	0.532308	0.148104	8.63799	8.18336	5.88587	7.92008	differentmethylated
MTHFD1	0.310342	0.115834	42.1566	39.8209	8.18875	8.4576	methylationnonchanged
MTHFD2	0.403024	0.156197	45.3404	45.2993	11.7395	12.2806	methylationnonchanged
MTHFR	0.153083	0.0473924	18.3344	17.3499	9.80103	10.6544	methylationnonchanged
MTIF3	0.122183	0.0411759	11.5893	13.0939	12.3483	10.4365	methylationnonchanged
MRPL38	0.521286	0.137489	19.5834	17.438	11.1632	9.9746	differentmethylated
RNF115	0.487962	0.104175	8.51201	9.56696	8.13845	8.11485	differentmethylated
MTPN	0.154356	0.0717456	61.9504	65.0511	37.418	26.7906	methylationnonchanged
MTREX	0.388235	0.0969278	29.0984	28.5021	9.76412	11.5261	methylationnonchanged
C10orf88	0.534546	0.150991	6.85336	7.18564	5.4372	5.57329	differentmethylated
MTURN	0.358163	0.0951009	20.3415	20.8485	12.6003	15.081	methylationnonchanged
MTX2	0.144383	0.0531805	12.2254	13.2022	7.50706	7.53417	methylationnonchanged
MVD	0.344903	0.118487	10.8163	8.35945	7.8689	8.45888	methylationnonchanged
MXD3	0.05841	0.0495807	12.9007	10.9089	5.96956	5.29436	methylationnonchanged
MXD4	0.216317	0.0720826	12.4601	12.3468	17.0573	19.2288	methylationnonchanged
MXI1	0.100719	0.043454	50.0363	56.5329	76.8714	75.5484	methylationnonchanged
MYBL2	0.188549	0.0621181	128.471	125.634	42.8061	51.9394	methylationnonchanged
FAM98B	0.535182	0.151918	19.7863	19.6452	5.88555	6.36841	differentmethylated
MICU1	0.556245	0.173104	17.6036	16.8235	9.92709	11.7241	differentmethylated
MYL12A	0.406046	0.11457	33.65	31.1315	95.7394	83.7869	methylationnonchanged
MYL12B	0.0533374	0.0391189	97.8302	104.169	152.2	143.634	methylationnonchanged
PDCD6IP	0.538894	0.155889	17.608	17.1645	7.1663	8.43745	differentmethylated
MYL6	0.0636477	0.0334017	326.452	323.195	712.937	634.383	methylationnonchanged
MYLIP	0.075849	0.0514003	6.35577	7.4334	6.93351	8.38196	methylationnonchanged
MZT1	0.0382604	0.0263092	35.7442	36.5826	20.0859	21.5976	methylationnonchanged
MZT2A	0.0281552	0.0324916	33.082	26.3835	21.2622	25.691	methylationnonchanged
MZT2B	0.0884144	0.0485797	98.2861	88.6875	96.4644	88.8734	methylationnonchanged
SNX2	0.532079	0.149274	8.44861	8.59506	8.42226	8.8717	differentmethylated
NAA20	0.143083	0.0433356	21.0247	20.8574	13.3671	9.81611	methylationnonchanged
NAA38	0.156427	0.0442404	6.93259	6.17795	12.1445	9.60793	methylationnonchanged
NAA50	0.1912	0.0870706	46.5564	47.406	22.4303	23.5021	methylationnonchanged
NACA	0.280566	0.10194	72.7822	72.598	53.1275	52.0921	methylationnonchanged
DOT1L	0.571637	0.188918	10.9607	10.9528	6.93868	7.70305	differentmethylated
NADK2	0.453877	0.163137	15.579	12.8994	12.2417	12.3362	methylationnonchanged
NAE1	0.281488	0.0984461	25.6171	26.0204	12.9454	13.048	methylationnonchanged
NAGK	0.266978	0.0865991	6.4748	5.45039	17.0215	17.5097	methylationnonchanged
NAMPT	0.266826	0.111683	7.29758	6.89693	10.2696	10.5621	methylationnonchanged
SHCBP1	0.511147	0.128743	23.6374	25.7811	5.23954	7.60329	differentmethylated
NAP1L1	0.262076	0.100164	27.5341	27.9965	11.2721	11.3608	methylationnonchanged
NAP1L4	0.318771	0.0961784	29.417	28.1491	19.9099	20.2778	methylationnonchanged
NAPA	0.363729	0.0903736	66.9971	63.2456	84.1012	99.2101	methylationnonchanged
NAPB	0.0480714	0.0381642	5.59388	5.49811	6.7465	5.37875	methylationnonchanged
NAPRT	0.290597	0.08662	13.5261	13.1054	9.97787	10.5149	methylationnonchanged
NARF	0.217373	0.0770086	32.5281	33.7506	49.532	53.209	methylationnonchanged
NARS1	0.235517	0.0903637	55.6566	56.6074	30.8901	32.9911	methylationnonchanged
NASP	0.283887	0.0985721	53.2553	53.9676	14.3463	13.1758	methylationnonchanged
NAT10	0.370514	0.0973438	13.1715	13.193	5.43001	5.11255	methylationnonchanged
NATD1	0.0924566	0.0442621	39.6696	39.1123	140.412	144.386	methylationnonchanged
NAXE	0.135469	0.0524492	13.5562	12.1983	7.51089	6.45792	methylationnonchanged
PBRM1	0.557685	0.175461	15.0598	17.2632	10.433	10.7028	differentmethylated
NBR1	0.153232	0.0734295	34.6772	35.5082	28.5246	29.7105	methylationnonchanged
UBP1	0.575821	0.194217	10.2804	9.7	6.56616	5.83912	differentmethylated
NCAPG	0.36355	0.0993064	50.484	47.8168	15.4447	16.7457	methylationnonchanged
MED15	0.520193	0.139056	7.22316	7.37401	5.1906	5.22512	differentmethylated
NCAPH2	0.303819	0.121105	15.1209	15.1046	6.93702	7.40799	methylationnonchanged
NCBP2	0.0335721	0.0223354	16.7919	15.8217	6.55976	6.63693	methylationnonchanged
NCBP2AS2	0.02878	0.0217048	6.79185	8.94445	8.76396	6.58439	methylationnonchanged
NCEH1	0.171566	0.0662381	26.0971	27.5073	11.6033	13.345	methylationnonchanged
NCL	0.136655	0.0494133	142.749	134.726	58.8321	67.579	methylationnonchanged
USP33	0.546208	0.165201	17.0188	16.7579	8.54758	9.36068	differentmethylated
NCOA4	0.279249	0.104583	127.428	131.126	157.872	178.628	methylationnonchanged
NCOA1	0.556407	0.175527	11.663	11.9006	9.66031	10.3951	differentmethylated
PARP4	0.562206	0.181357	8.77123	8.11051	5.34524	6.6412	differentmethylated
TCF3	0.592419	0.211911	45.6849	45.6547	45.3468	46.4798	differentmethylated
NCSTN	0.168031	0.056547	15.6106	15.6993	7.15911	7.03621	methylationnonchanged
AKR1C3	0.565434	0.185282	54.6789	54.7342	29.4236	32.7625	differentmethylated
NDEL1	0.310806	0.0930347	19.7418	19.1866	24.6824	30.3846	methylationnonchanged
SCYL1	0.532197	0.152188	14.9409	15.8196	20.6427	18.9289	differentmethylated
NDOR1	0.0661808	0.0435707	7.25652	7.22748	7.27606	6.8764	methylationnonchanged
NDUFA1	0.0373502	0.0473161	88.8689	85.1504	122.497	123.95	methylationnonchanged
NDUFA11	0.125776	0.0564765	17.3662	16.7835	18.5752	16.4929	methylationnonchanged
NDUFA12	0.361657	0.150422	92.3644	79.6316	64.257	57.9885	methylationnonchanged
NDUFA13	0.386013	0.175655	123.422	116.537	176.772	146.391	methylationnonchanged
NDUFA2	0.0498198	0.023871	46.2382	45.0354	72.4077	68.4687	methylationnonchanged
NDUFA4	0.139638	0.0317632	35.9568	33.7804	42.7022	47.2298	methylationnonchanged
NDUFA5	0.14593	0.0433825	8.9453	9.1212	10.8641	10.4758	methylationnonchanged
NDUFA6	0.33324	0.159854	10.2798	9.05809	8.62143	8.32274	methylationnonchanged
NDUFA7	0.173375	0.0646577	23.6051	22.9913	23.4691	20.5151	methylationnonchanged
NDUFA8	0.126304	0.0619019	23.9079	23.8373	9.56193	10.959	methylationnonchanged
NDUFAB1	0.249105	0.0739315	57.1172	57.3834	42.8803	41.7475	methylationnonchanged
NDUFAF2	0.165428	0.0759197	13.1252	13.9305	8.44338	6.50333	methylationnonchanged
NDUFAF3	0.0972374	0.0535016	18.9268	17.8958	26.8727	30.7184	methylationnonchanged
NDUFAF8	0.0428087	0.0429137	14.4205	12.9218	16.2597	14.1598	methylationnonchanged
NDUFB1	0.173361	0.0823851	78.6017	77.1688	95.4969	100.517	methylationnonchanged
NDUFB10	0.174653	0.0927824	45.1445	43.0424	27.0268	26.0285	methylationnonchanged
NDUFB2	0.294237	0.114041	26.308	32.0714	40.4647	37.4168	methylationnonchanged
NDUFB3	0.0790428	0.0459789	53.2305	51.5313	43.8076	46.3449	methylationnonchanged
NDUFB4	0.23163	0.0604889	31.3164	30.3432	32.8686	32.3579	methylationnonchanged
NDUFB5	0.2154	0.092261	13.8396	12.6638	10.5966	10.9322	methylationnonchanged
NDUFB6	0.175719	0.0731639	26.9884	27.9609	24.4339	22.9997	methylationnonchanged
NDUFB7	0.199036	0.0706285	39.8942	43.6899	44.1351	35.1065	methylationnonchanged
NDUFB8	0.175376	0.060331	52.5204	52.6599	29.7027	28.6332	methylationnonchanged
NDUFB9	0.318745	0.11191	134.212	125.368	192.722	173.235	methylationnonchanged
NDUFC1	0.0470813	0.02744	23.3428	20.2266	33.1638	25.6607	methylationnonchanged
NDUFC2	0.208032	0.0860152	16.5243	15.2617	17.2193	13.8585	methylationnonchanged
PSMD3	0.560432	0.18072	47.386	47.3528	29.5369	31.4962	differentmethylated
NDUFS3	0.255078	0.0666629	21.6993	22.9628	13.3737	15.1527	methylationnonchanged
NDUFS4	0.266593	0.0857236	24.4363	23.9364	17.6802	16.1417	methylationnonchanged
NDUFS5	0.226825	0.104681	129.056	128.611	103.418	92.6609	methylationnonchanged
NDUFS6	0.0294413	0.0249517	36.116	35.0002	35.0461	31.5902	methylationnonchanged
[truncated: 1,770 more rows]
